# Supplementary material for: Cardiovascular Involvement in Connective Tissue Disease: The Role of Interstitial Lung Disease
Source: PLoS One. 2015 Mar 16;10(3):e0121976. doi: 10.1371/journal.pone.0121976 (PMC4361670; doi:10.1371/journal.pone.0121976)
Supplement: S1 Dataset — (XLS) [file pone.0121976.s001.xls]

## Sheet: control deta
NO	age	Arrhythmia	Myocardial function limitation	Pericardial disease	Pulmonary arterial hypertension	Valvular disease	Coronary artery calcium	Myocardial ischemia	Cardiovascular involvement	gender	BMI	smoker	Alcohol	Diabetes	hyperlipidemia	hypertension	systolic pressure	diastolic pressure	CRP	ABL	Tch	HDLC	LDLC	TG	Glucose	UA
1	22	0	0	0	0	0	0	0	0	1	19.8681	0	0	0	0	0	120	13	5.21	29	2.56	0.97	1.19	1.38	3.8	336
2	30	0	0	0	0	0	0	0	0	1	26.986	0	0	0	1	0	97	69	9.08	30	5.54	1.27	3.87	0.59	3.6	212
3	30	0	0	1	0	1	1	1	1	1	26.986	0	0	0	1	0	121	85	5.55	31	6.54	1.43	4.71	2.2	5.5	295
4	57	0	0	0	0	0	0	0	0	1	22.34	0	0	0	0	0	112	85	6.6	32	3.64	1.43	1.81	2.2	5.5	295
5	65	0	0	0	0	0	0	0	0	1	18.2222	0	0	1	1	0	96	74	2	44	5.54	0.97	4.17	1.55	7.6	483
6	75	0	0	0	0	0	0	0	0	0	28.99	1	1	0	0	1	145	105	11.2	33	2.79	0.83	1.56	1.52	4.2	398
7	75	1	1	0	0	1	0	0	1	0	27.0051	0	1	0	1	1	138	95	8	32.6	5.25	0.83	4.02	1.43	4.2	398
8	81	0	0	0	0	1	1	0	1	0	24.2188	1	1	0	0	1	134	87	8	31.4	3.54	1.14	2.26	0.88	4.5	252
9	49	0	1	0	0	1	1	0	1	1	25.8065	0	0	0	0	0	128	79	5.9	35.2	3.52	1.28	1.84	0.91	5.2	359
10	50	1	0	0	0	0	0	0	1	0	23	0	1	1	0	0	99	60	11	33.9	3.1	1.19	1.51	1.89	6.4	401
11	70	0	0	0	0	1	0	1	1	1	20.9321	0	0	0	0	0	97	61	9.54	36.3	3.45	2.41	0.84	0.56	4.1	149
12	79	0	0	0	0	0	0	0	0	0	20.8247	0	0	0	0	0	87	71	4.34	37.2	3.87	1.08	2.39	1.42	6.5	253
13	49	0	0	0	0	0	0	0	0	0	26.7698	1	1	0	0	0	99	61	4.51	36.1	3.37	1.78	1.19	1.79	4.6	159
14	68	0	0	0	0	0	0	0	0	1	26.1	0	1	1	0	0	108	78	5.79	30.7	4.09	1.05	2.64	0.63	8.14	241
15	45	0	0	0	0	0	0	0	0	1	21.6128	0	0	0	0	0	126	59	4	30.2	3.15	1.05	1.7	0.63	8.14	237
16	29	0	0	0	0	0	0	0	0	1	14.2205	0	0	0	0	0	103	82	1	27.8	2.47	0.8	1.27	1.12	4.5	284
17	30	0	0	0	0	0	0	0	0	1	21.9289	0	0	0	0	0	91	70	7	35.3	3.77	1.38	1.99	2.07	7.4	142
18	69	0	1	0	0	1	0	0	1	1	26.7	0	0	0	1	0	98	68	3.21	27.9	6.49	1.07	5.02	0.71	4.3	262
19	69	0	1	0	0	1	0	0	1	1	25.3155	0	0	0	0	1	142	89	4.7	30	3.56	0.77	2.39	1.95	4	230
20	32	0	0	0	0	0	0	0	0	1	28.4082	0	0	0	0	1	154	90	6	36.4	3.56	0.77	2.39	1.95	6.4	268
21	23	0	0	0	0	0	0	0	0	1	28.52	0	0	0	0	0	116	80	7	37.2	2.86	1.54	0.92	1.02	4.6	200
22	23	0	0	0	0	0	0	0	0	1	20.0287	0	0	0	0	0	89	82	3	28.2	3.68	1.11	2.17	0.94	7.8	289
23	48	0	0	0	0	0	0	0	0	1	20.11	0	0	0	0	0	89	82	2.55	30.7	3.68	1.38	1.9	0.52	4.2	232
24	48	0	0	0	0	0	0	0	0	1	19.052	0	0	0	1	0	90	63	11	29	4.54	0.79	3.35	1.54	6.3	471
25	63	0	0	0	0	0	0	0	0	1	27.968	1	1	0	0	0	120	63	6.94	29	3.64	0.79	2.5	1.48	3.7	452
26	53	0	0	0	0	0	0	0	0	1	19.8189	0	0	0	1	0	94	64	6	29.4	4.1	0.75	3	1.01	3.6	214
27	43	0	0	0	0	0	0	0	0	1	21.63	0	0	0	0	0	88	75	6.74	29.6	3.73	1.39	1.99	2.27	4.8	498
28	60	0	0	0	0	0	0	0	0	1	22.806	0	0	0	1	0	91	61	6	29.8	4.43	0.99	3.09	1.09	5.2	177
29	61	0	0	0	0	0	0	0	0	1	29.1	0	0	1	0	0	117	70	8.2	30.6	4.09	0.9	2.84	1.64	6.1	256
30	61	0	0	0	0	0	0	0	0	1	22.5	0	0	1	1	0	93	66	4.79	37.2	4.34	1.21	2.78	1.73	3.7	321
31	67	0	0	0	0	0	0	0	0	1	26.11	0	0	0	1	0	98	61	6.4	29.8	4.34	0.91	3.08	1.55	6	276
32	60	0	0	0	0	0	0	0	0	1	34.7205	0	0	0	1	0	121	92	7.29	40.3	6.01	0.91	4.75	1.55	6	276
33	62	0	0	0	0	0	0	0	0	1	21.01	0	0	0	1	0	128	75	4.8	29.8	4.61	1.07	3.19	0.85	7.8	118
34	22	0	0	0	0	0	0	0	0	0	21.6797	1	0	0	1	0	104	61	26	30	5.19	0.93	3.91	0.92	3.7	288
35	63	0	0	0	0	0	0	0	0	0	26.88	1	0	1	1	0	108	53	7	30	6.41	2.08	3.98	1.03	6	301
36	63	0	0	0	0	0	0	1	1	0	23.4375	1	0	1	0	0	112	75	4	30.1	3.41	1.29	1.77	1.12	4.3	194
37	67	1	0	0	1	1	1	1	1	1	22.6347	0	0	0	0	0	115	73	13	30.7	3.41	0.41	2.65	2.83	4.5	345
38	53	0	1	0	0	0	0	0	1	0	22.3	0	0	0	1	0	116	70	2	30.2	4.1	1.31	2.44	1.65	7.5	249
39	68	1	0	0	0	0	0	0	1	1	21.9076	0	0	0	0	0	120	69	27	30.3	3.21	1.31	1.55	1.65	7.5	238
40	52	0	0	0	0	0	0	0	0	0	22.1	1	1	0	0	1	136	66	4.04	30.4	3.17	1.17	1.65	1.21	5.1	229
41	50	1	1	0	0	1	0	1	1	1	18.2899	0	0	0	0	0	93	64	72.9	30.5	3.5	1.16	1.99	0.84	6.3	108
42	68	0	0	0	0	0	0	0	0	1	24.2215	0	0	0	0	0	94	85	9.7	30.6	3.14	1.16	1.63	0.84	6.3	108
43	57	0	0	0	0	0	0	0	0	0	15.625	0	1	0	1	0	124	85	3.8	30.8	6.79	1.1	5.34	1.14	4.1	385
44	74	0	0	0	0	0	0	0	0	0	20.7667	0	0	0	0	0	101	90	13	30.9	3.44	1.25	1.84	0.85	4.1	381
45	59	0	0	0	0	0	0	0	0	0	24.51	0	0	0	1	0	124	92	15.8	30.6	6.57	0.39	5.83	0.91	3.9	225
46	70	0	1	0	0	0	1	0	1	0	24.85	1	1	0	0	1	132	64	7	31	3.8	0.39	3.06	0.91	3.9	342
47	72	0	1	0	0	0	1	0	1	0	23.5615	1	1	0	0	1	134	83	8	31.1	2.94	0.76	1.83	1.07	2.8	242
48	37	0	0	0	0	0	0	0	0	1	25.8065	0	0	0	0	0	121	67	5.8	32.5	2.94	1.14	1.45	1.76	4.1	267
49	49	0	0	0	0	0	0	0	0	1	21.5045	0	0	1	0	0	108	74	9	31.1	3.7	1.5	1.85	0.88	4.6	197
50	59	0	0	0	0	0	0	0	0	0	18.8615	1	1	0	0	0	104	73	4	31.14	3.04	1.11	1.58	0.68	4.8	472
51	38	0	0	0	0	0	0	0	0	1	19.42	0	0	0	0	0	108	68	1.59	33.5	3.64	1.01	2.28	1.36	4.1	309
52	72	0	0	0	0	0	0	0	0	1	20.36	0	0	0	1	0	114	83	2.99	39.1	4.25	1.01	2.89	1.36	4.1	109
53	48	0	0	0	0	0	0	0	0	1	21.7555	0	0	0	0	0	111	66	51.4	31.2	3.64	1.39	1.9	0.63	4.1	229
54	48	0	0	0	0	0	0	0	0	1	21.88	0	1	0	0	0	107	76	2	31.4	3.1	1.37	1.38	1.79	3.2	247
55	59	0	0	0	0	0	1	0	1	1	22.14	0	0	0	0	0	109	77	4	31.4	3.1	1.5	1.25	0.77	3.7	174
56	67	0	0	0	0	0	0	0	0	1	26.5625	0	0	0	0	1	152	104	12.6	31.5	4.03	1.5	2.18	0.77	3.7	167
57	65	0	0	0	0	0	0	0	0	1	19.7778	0	0	0	0	1	129	82	4.28	31.6	3.71	1.29	2.07	0.77	3.8	280
58	64	0	0	0	0	0	0	0	0	0	24.8445	1	1	0	1	0	110	65	6	31	4.29	0.9	3.04	1.59	6.2	331
59	61	0	0	0	0	0	0	1	0	1	21.603	0	0	0	0	0	128	84	3.59	31.7	3.38	1.35	1.68	2.43	3.6	343
60	59	0	0	0	0	1	1	0	1	1	23.6128	0	0	0	1	1	132	89	2	31.9	6.79	0.94	5.5	0.71	7.4	351
61	83	0	0	0	0	0	0	0	0	0	29.5858	1	1	0	1	1	127	75	2.85	31.9	6.18	1.021	4.809	1.27	5.2	483
62	53	0	0	0	0	0	0	0	0	0	20.7612	1	0	0	0	0	111	62	6.5	31.9	3.61	1.94	1.32	2.38	4.6	245
63	60	0	0	0	0	0	0	0	0	0	16.185	1	1	0	0	0	91	58	19	32.1	2.11	0.93	0.83	8.78	6.1	487
64	56	0	0	0	0	0	0	0	0	1	17.0656	0	0	0	1	0	108	77	21	32.3	4.33	1.45	2.53	2.31	5	220
65	49	0	0	0	0	0	0	0	0	1	18.9866	0	0	0	1	0	106	85	11.7	32.3	4.39	1.24	2.8	1.38	4.3	244
66	53	0	0	0	0	0	0	0	0	0	20.9042	0	0	0	1	0	103	63	10	32.3	5.3	0.84	4.11	1.63	4.2	204
67	34	0	1	0	0	0	0	1	1	1	27.32	1	0	0	0	0	106	82	25.9	32.3	3.39	0.84	2.2	1.63	4.2	204
68	37	0	0	0	0	0	0	0	0	1	27.32	0	0	0	0	1	130	94	8.84	32.3	3.59	0.74	2.5	1.88	6	272
69	45	0	0	0	0	0	0	0	0	1	21.1109	0	0	0	0	1	130	94	6.4	32.3	3.59	1.89	1.35	1.95	5.3	386
70	79	0	0	0	0	0	0	0	0	0	29.1	1	1	0	0	0	119	83	23.9	32.39	3.4	1.11	1.94	0.8	4.3	190
71	84	0	0	0	0	0	0	0	0	0	24.1633	1	1	0	0	1	170	58	4	32.4	3.6	1.53	1.72	1.27	4.3	290
72	55	1	0	0	0	1	0	1	1	1	22.2137	0	0	0	0	1	163	89	9	32.4	3.48	1.01	2.12	1.59	4.6	338
73	62	0	1	0	0	1	0	0	1	1	23.56	0	0	0	1	0	108	67	5.05	32.5	4.97	1.01	3.61	1.59	4.6	338
74	46	0	0	0	0	0	0	0	0	1	17.2248	0	0	0	0	0	111	76	5.3	32.5	3.08	1.1	1.63	1.67	4.8	164
75	81	0	0	0	0	0	0	0	0	1	21.38	0	0	0	1	0	104	76	31.4	32.6	5.23	1.01	3.87	1.59	4.6	338
76	41	0	0	0	0	0	0	0	0	1	21.7153	0	0	0	0	0	121	75	53.4	33.8	3.37	1.02	2	0.83	7.7	288
77	63	1	0	0	0	0	0	0	1	1	25.2363	0	0	0	1	0	103	66	2.07	32.6	4.44	0.92	3.17	2.38	3.9	209
78	61	0	0	0	0	0	0	0	0	0	23.939	1	1	0	0	0	97	55	17	32.6	3.59	1.53	1.71	3.4	3.6	368
79	52	0	0	0	0	0	0	0	0	1	22.12	0	0	0	1	0	87	66	20	32.7	4.2	0.78	3.07	1.12	3.8	332
80	65	0	0	0	0	0	0	0	0	1	24.9227	0	0	1	0	0	85	74	4	32.8	3.35	0.89	2.11	0.86	4.5	314
81	50	0	0	0	0	1	0	0	1	1	21.3675	0	0	0	0	1	151	87	6	32.8	3.25	0.89	2.01	0.86	4.5	344
82	67	1	0	0	1	1	1	1	1	0	25.0885	0	1	0	0	1	146	79	3	32.9	4.01	1.4	2.26	2.28	4.9	459
83	47	0	0	0	0	0	0	0	0	1	16.2	0	1	0	0	0	107	62	10.4	32.9	3.66	1.4	1.91	2.28	3.2	444
84	48	0	0	0	0	0	0	0	0	1	19.3685	0	0	0	0	0	108	84	8	33	3.23	1.01	1.87	2.6	5.8	155
85	55	0	0	0	0	0	0	0	0	0	19.3821	1	0	0	1	0	109	69	2.09	38	5.11	1.19	3.57	1.04	4.5	209
86	76	1	1	0	0	0	1	0	1	1	20.2694	0	0	0	0	0	98	78	7	33	3.35	1.16	1.84	1.19	6.2	212
87	80	0	0	0	0	0	0	0	0	0	19.7711	0	0	0	1	0	111	74	5.3	33	5.55	1.34	3.86	1.02	5.3	497
88	44	0	0	0	0	0	0	0	0	0	20.9573	1	1	0	0	0	118	89	4	33.1	3.39	0.76	2.28	2.7	6.2	482
89	63	0	0	0	0	1	0	0	1	1	19.4674	0	0	0	0	1	153	86	9.44	33.1	3.44	0.97	2.12	1.06	10.1	320
90	62	0	1	0	0	0	1	0	1	1	19.9219	0	0	0	0	0	94	68	10	33.2	3.25	0.93	1.97	2.78	8.3	355
91	58	0	0	0	0	0	0	0	0	0	30.11	0	1	0	1	1	152	104	3.28	33.3	4.13	0.68	3.1	2.14	4.7	243
92	74	0	0	0	0	0	0	0	0	1	28.1969	0	0	0	0	0	105	66	61.9	33.5	3.21	1.08	1.78	0.99	5.3	301
93	54	0	0	0	0	0	0	0	0	0	24.76	1	1	0	0	0	125	59	2	33.5	3.32	1.08	1.89	0.99	4.1	224
94	54	0	0	0	0	0	0	0	0	1	30.588	0	0	0	0	0	97	70	14	33.6	3.35	1.08	1.92	0.99	6.4	274
95	54	0	0	0	0	0	0	0	0	1	29.588	0	0	1	1	0	127	96	3.93	33.6	5.65	1.17	4.13	1.44	4.8	257
96	61	0	0	0	0	0	0	0	0	1	21.0938	0	0	1	1	0	120	94	2	33.6	5.65	0.79	4.51	1.71	4.4	299
97	60	0	0	0	0	0	0	0	0	1	23.78	0	0	1	0	0	116	64	4	33.7	3.44	0.84	2.25	4.13	4.9	264
98	60	0	0	0	0	0	0	0	0	1	23.5355	0	0	1	0	1	143	74	5	33.7	3.49	0.93	2.21	1.1	3.8	268
99	51	0	1	0	0	1	1	0	1	1	23.9188	0	0	1	0	1	143	71	1	33.7	3.49	0.75	2.39	1.2	3.6	255
100	63	0	0	0	0	0	0	0	0	1	21.09	0	0	0	0	0	119	46	18.7	33.7	3.79	1.91	1.53	3.09	5.8	355
101	35	0	0	0	0	0	0	0	0	1	25.3155	0	0	0	0	0	86	59	8.8	33.8	4.06	1.15	2.56	2.8	3.4	415
102	35	0	0	0	0	0	0	0	0	1	22.8	0	0	0	0	0	112	76	5	34.2	3.14	1.15	1.64	2.8	3.4	387
103	31	0	0	0	0	0	0	0	0	1	16.0037	0	0	0	0	0	112	77	5	33.8	3.14	0.73	2.06	3.03	5.9	486
104	74	0	0	0	0	0	0	0	0	0	18.0662	1	1	0	0	0	102	57	2.55	33.9	3.43	1.42	1.66	1.73	6.2	274
105	63	0	0	0	0	0	0	0	0	1	19.68	0	0	0	1	0	118	87	3	33.9	4.38	1.42	2.61	1.73	6.2	299
106	63	0	0	0	0	0	0	0	0	1	24.1415	0	0	0	0	0	103	70	13	33.9	3.84	1.48	2.01	1.61	5.2	216
107	61	0	0	0	0	1	1	1	1	1	22.8516	0	0	0	0	0	95	70	0.4	33.9	3.72	1.48	1.89	1.61	5.2	187
108	48	0	0	0	0	0	0	0	0	1	28.0404	0	0	0	0	0	109	64	3.81	34	3.39	0.95	2.09	0.83	4.1	361
109	48	0	0	0	0	0	0	0	0	1	28.0404	0	0	0	1	0	85	67	2.09	37	5.41	1.19	3.87	1.1	4.2	255
110	47	1	0	0	0	0	0	0	1	1	24.5632	0	0	0	1	0	85	67	2.09	36.4	5.41	0.99	4.07	0.67	17.1	171
111	53	0	1	0	0	1	0	0	1	1	29.4	0	0	0	0	0	119	77	18	34.1	3.65	0.86	2.44	2	3.8	208
112	53	1	1	1	1	1	0	1	1	1	20.15	0	0	0	1	0	123	81	16.4	34.2	4.1	0.86	2.89	2.01	5	257
113	63	0	0	0	0	0	0	0	0	1	18.9069	0	0	0	1	0	123	81	16.4	34.2	4.1	0.68	3.07	2.42	5.8	234
114	51	0	0	0	0	0	0	0	0	1	23.4952	0	0	0	0	1	138	93	5.4	34.2	3.71	1.26	2.1	1.57	4.3	315
115	35	0	0	0	0	0	0	0	0	1	19.3685	0	0	0	0	0	118	80	6	34.2	2.65	1.09	1.21	2.03	6.5	176
116	34	0	0	0	0	0	0	0	0	1	20.33	0	0	0	0	0	123	58	9.22	34.3	3.45	1.05	2.05	1.04	9.2	389
117	34	0	0	0	0	0	0	0	0	1	23.57	0	0	0	0	0	92	58	4	34.3	3.45	1.29	1.81	0.61	4.2	250
118	63	0	0	0	0	0	0	0	0	1	20.8889	0	1	0	0	0	124	58	1	34.3	2.35	0.82	1.18	2.09	5	306
119	74	0	0	0	0	0	1	0	1	0	26.12	0	1	0	1	0	90	72	5.26	34.3	4.64	1.09	3.2	0.69	4.6	266
120	74	0	0	0	0	0	0	0	0	1	20.11	0	0	0	0	0	113	71	6.9	34.3	3.24	1.14	1.75	2.62	4	231
121	47	0	0	0	0	0	0	0	0	1	18.1061	0	0	0	1	0	124	80	8.7	34.4	5.38	1.58	3.45	0.91	3.9	126
122	58	0	0	0	0	0	0	0	0	1	23.4375	0	0	0	0	0	98	65	20.4	34.5	3.34	1.41	1.58	1.48	4.5	345
123	35	0	0	0	0	1	0	0	1	1	23.634	0	1	0	1	1	132	77	12.1	34.5	4.54	0.85	3.34	1.82	6.2	189
124	50	0	0	0	0	0	0	0	0	1	24	0	0	0	1	0	97	60	21.9	34.5	4.71	1.16	3.2	2.33	3.7	188
125	51	0	0	0	0	0	0	0	0	1	28.1519	1	1	0	0	0	113	77	3.7	34.6	3.35	0.71	2.29	2.03	10.8	454
126	56	0	0	0	0	0	0	0	0	0	19.8347	0	0	0	0	0	87	62	3.1	34.6	2.95	0.96	1.64	5.18	6.4	430
127	79	0	1	0	0	1	1	0	1	0	21.2279	0	0	0	0	0	87	65	9	34.7	3.52	1.05	2.12	2.48	7.7	282
128	72	0	0	0	0	0	0	0	0	1	22.9218	0	0	0	0	0	122	58	9	34.7	3.2	1.05	1.8	2.48	15.8	307
129	51	0	1	0	0	1	0	0	1	1	23.3377	0	0	0	0	0	111	68	0.77	34.7	3.64	1.23	2.06	2.93	3.8	405
130	51	0	0	0	0	0	0	0	0	1	25.1	0	0	0	0	0	106	74	11.6	34.8	3.47	1.13	1.99	2.82	10.1	252
131	38	0	0	0	0	0	0	0	0	1	23.8281	0	0	0	0	0	106	74	11.6	34.8	3.47	0.98	2.14	1.7	4.1	193
132	54	0	0	0	0	0	0	0	0	1	23.8728	0	0	1	1	0	97	64	17	34.8	4.69	1.98	2.36	3.2	7.5	287
133	54	0	0	0	0	0	0	0	0	1	22	0	0	1	0	0	127	89	10.75	34.8	3.64	1.98	1.31	3.2	7.5	287
134	42	0	0	0	0	0	0	0	0	1	24.0346	0	0	0	0	1	127	89	10.75	34.8	3.64	1.64	1.65	0.62	4.4	295
135	42	0	1	0	0	0	0	0	1	1	24.0346	0	0	0	0	0	103	73	17	34.8	3.16	0.93	1.88	3.2	3.8	229
136	64	0	0	0	0	0	0	0	0	1	17.1225	0	0	1	0	0	103	73	17	34.8	3.16	1.75	1.06	0.87	5.1	206
137	67	0	0	0	0	0	0	0	0	1	18.33	0	0	0	0	0	96	61	2.7	34.9	2.92	2.56	0.01	0.43	3.91	378
138	78	0	0	0	0	0	0	0	0	0	17.3745	1	1	0	0	0	87	61	5.52	34.9	2.92	0.87	1.7	1.17	4.91	327
139	50	0	0	0	0	0	0	0	0	1	23.2422	0	0	0	0	0	104	57	28.4	34.9	3.84	0.91	2.58	1.33	4.11	276
140	55	0	0	0	0	0	0	0	0	0	25.2595	0	1	0	1	0	90	64	8.1	34.9	4.53	0.91	3.27	1.33	5.08	276
141	37	0	0	0	0	0	0	0	0	1	28.21	0	0	0	0	1	128	78	20.9	34.9	3.62	1.09	2.18	2.11	4.71	223
142	62	1	1	0	0	0	0	0	1	1	21.19	0	0	0	1	0	106	66	4	34.9	5.97	0.73	4.89	3.03	8.81	458
143	60	0	0	0	0	0	0	0	0	1	19.6506	0	0	0	1	0	137	89	14	35	4.64	1.26	3.03	0.77	5.11	232
144	62	0	1	1	0	0	0	1	1	0	20.2812	0	0	0	1	0	104	68	8	35	4.64	0.64	3.65	0.49	4.31	216
145	70	0	0	0	0	0	0	0	0	0	22.44	1	0	0	1	0	102	74	10	37	4.62	1.76	2.51	4.12	3.71	270
146	68	0	0	0	0	0	0	0	0	0	19.5717	1	0	0	0	0	114	76	1	35.2	3.67	2.09	1.23	1.31	3.71	309
147	37	0	0	0	0	0	0	0	0	1	20.83	0	0	0	0	0	101	75	4	35.2	3.67	0.78	2.54	1.39	5.41	298
148	34	0	0	0	0	0	0	0	0	1	25.0762	0	0	0	1	0	88	69	3	35.2	5.41	1.73	3.33	1.61	4.21	185
149	84	0	0	0	0	0	0	0	0	1	19.2234	0	0	1	1	0	105	76	4	35.2	5.48	1.03	4.1	2.37	4.08	357
150	74	0	0	0	0	1	1	0	1	0	21.05	0	0	0	0	1	131	67	7	35.4	3.49	1.03	2.11	2.37	3.12	431
151	72	0	0	0	0	0	0	0	0	1	28.4	0	0	0	1	0	97	60	22	35.4	6.85	1.03	5.47	2.37	3.51	357
152	57	0	1	0	0	0	0	1	1	0	20.3244	0	0	0	0	0	91	58	6	35.5	3.84	2.08	1.41	4.22	4.31	186
153	55	0	0	0	0	0	0	0	0	1	23.1911	0	0	0	0	0	121	89	7.1	36.3	3.6	1.08	2.17	0.87	5.41	458
154	43	1	1	1	0	0	0	0	1	0	17.1468	0	0	0	1	0	90	63	2	35.6	5.74	1.12	4.27	2.16	5.51	445
155	29	0	0	0	0	0	0	0	0	1	22.49	0	1	0	0	0	103	57	12.2	35.7	3.21	0.83	2.03	3.4	4.11	212
156	49	0	0	0	0	0	0	0	0	1	20.7512	0	0	0	0	0	86	65	45.4	35.8	3.21	1.34	1.52	0.49	4.81	380
157	64	0	1	0	0	0	1	0	1	0	21.0772	1	0	1	0	0	95	67	8.08	35.8	3.72	1.34	2.03	0.49	4.81	380
158	58	0	0	0	0	0	0	0	0	0	29	1	0	1	1	0	108	86	9.1	35.8	5.37	1.03	3.99	0.83	3.81	172
159	37	1	1	0	0	0	0	0	1	1	18.4804	0	0	0	0	0	111	67	9	35.8	3.46	1.2	1.91	0.8	4.41	312
160	37	1	0	0	0	0	0	1	1	1	28.4	0	0	0	1	0	95	79	6.7	35.9	4.2	1.55	2.3	1.26	5.21	451
161	74	0	0	0	0	0	0	0	0	1	18.591	0	0	0	0	0	120	79	16.7	35.9	3.2	0.83	2.02	1.51	4.81	200
162	50	0	0	0	0	0	0	0	0	1	21.7047	0	0	0	0	0	102	61	12	35.9	3.3	1.31	1.64	3.43	4.61	386
163	59	0	0	0	0	0	0	0	0	1	19.6677	0	0	0	0	0	121	89	5	35.9	3.14	0.95	1.84	4.25	7.81	384
164	48	0	0	0	0	0	0	0	0	1	18.2563	1	1	0	0	1	146	84	2	36	3.65	1.07	2.23	1.47	9.01	132
165	34	0	0	0	0	0	0	0	0	1	20.6612	0	0	0	0	0	87	74	13.31	36.1	3.92	1.13	2.44	1.21	4.01	270
166	77	0	1	0	0	0	0	1	1	1	20.46	0	0	0	0	0	109	72	10	36.1	3.43	0.98	2.1	3.86	6.61	395
167	46	0	0	0	0	0	0	0	0	1	21.7784	0	0	0	0	0	98	84	12.95	36.2	3.57	1.07	2.15	1.25	4.41	401
168	66	0	0	0	0	1	1	0	1	0	22.1443	0	0	0	0	0	118	88	6	36.2	3.25	1.56	1.34	0.67	4.71	244
169	57	0	0	0	0	0	0	0	0	1	22.9398	0	0	0	1	0	101	74	5	36.2	4.78	0.95	3.48	1.77	5.11	243
170	66	0	0	0	0	0	0	0	0	1	25.3906	0	0	0	0	0	94	58	4	36.2	3.72	1.23	2.14	1.68	4.91	169
171	55	0	0	0	0	0	0	0	0	0	25.22	0	0	0	0	1	159	69	6.2	36.2	3.6	0.94	2.31	1.35	7.5	247
172	57	0	0	0	0	1	0	1	1	1	16.6493	0	1	0	0	0	94	68	1	36.26	3.9	1.19	2.36	1.83	3.7	321
173	49	0	0	0	0	0	0	0	0	1	20.45	0	0	0	0	0	110	87	3.47	36.3	3.47	0.97	2.15	0.81	3.5	301
174	58	0	0	0	0	0	0	0	0	1	24.9904	0	0	0	0	0	94	68	1	36.4	3.48	1.52	1.61	0.92	3.8	261
175	23	0	0	0	0	0	0	0	0	1	27.0552	0	0	0	1	0	94	62	5	36.4	5.72	1.52	3.85	0.92	6.5	423
176	60	0	0	0	0	0	0	0	0	1	18.4911	0	0	0	0	1	152	103	4.4	36.48	3.14	1.7	1.09	1.19	4.6	254
177	47	1	0	0	0	0	0	0	1	1	24.4646	0	0	0	0	0	109	75	15.7	36.6	3.5	1.08	2.07	1.56	3.8	268
178	48	0	0	0	0	0	0	0	0	1	22.7615	0	0	0	1	0	96	85	10.39	36.6	4.88	1.3	3.23	0.87	3.5	301
179	46	0	0	0	0	0	0	0	0	1	23.8054	0	0	0	0	0	93	64	5	36.7	2.86	2.42	0.09	1.6	3.5	256
180	61	0	1	0	0	1	0	0	1	1	28.91	0	0	0	1	0	82	64	2	36.8	4.18	1.86	1.97	1.26	3.7	258
181	78	1	1	0	1	1	0	0	1	0	16	1	1	0	0	1	127	82	0	36.8	3.75	1.86	1.54	1.26	3.7	223
182	74	1	0	0	0	1	0	0	1	0	17.43	1	0	0	0	0	96	77	3	36.9	3.67	1	2.32	1.97	4.2	399
183	46	0	0	0	0	0	0	0	0	1	21.05	0	0	0	0	0	88	77	16	36.9	3.67	1.13	2.19	1.1	4.6	625
184	46	1	1	0	0	0	0	0	1	1	19.23	0	0	0	1	0	111	76	9	36.9	7.32	1.07	5.9	0.88	4.8	523
185	70	0	0	0	0	0	0	0	0	1	25.3333	0	0	0	1	0	105	65	7	37	7.32	1.31	5.66	5.7	4.6	420
186	47	0	0	0	0	0	0	0	0	1	26.1427	0	0	0	1	1	133	84	4.66	36.9	5.05	0.89	3.81	1.62	6.6	231
187	63	0	0	0	0	0	0	0	0	1	18.55	0	0	0	0	0	91	73	6.99	36.9	3.78	1.46	1.97	1.68	3.5	204
188	56	1	1	0	0	0	0	0	1	1	21.2183	0	0	0	0	0	94	65	11	37	3.25	0.79	2.11	0.98	8.2	235
189	56	0	0	0	0	1	1	0	1	1	22.3945	0	0	0	0	0	90	54	5	37	3.15	1.44	1.36	1.4	7.2	253
190	55	0	0	0	0	0	0	0	0	1	24.6956	0	0	0	0	0	125	64	7	37	3.14	1.14	1.65	2.06	5.8	423
191	41	0	0	0	0	0	0	0	0	1	24.7252	0	0	0	0	0	93	65	5	37	3.54	0.75	2.44	1.02	3.9	484
192	42	0	0	0	0	0	0	0	0	1	15.6225	0	0	0	0	0	117	94	2.88	37	3.68	1.37	1.96	2.31	3.8	216
193	41	0	0	0	0	0	0	0	0	1	27.4	0	0	0	0	0	98	65	5	37.1	3.51	1.22	1.94	3.4	4.5	145
194	26	0	0	0	0	0	0	0	0	1	19.3962	0	0	0	0	0	86	61	2.2	37.1	3.51	1.06	2.1	1	4.1	260
195	46	0	0	0	0	0	0	0	0	1	22.4273	0	0	0	0	0	106	87	6	37.1	3.93	1.49	2.09	0.95	3.9	241
196	37	0	0	0	0	0	0	0	0	1	18.8588	0	0	0	1	0	98	67	13.6	37.1	3.15	0.65	2.15	4.75	5.5	429
197	45	0	0	0	0	0	0	0	0	0	22.12	1	1	0	0	1	138	92	10	37.2	3.32	0.65	2.32	2.53	4.4	220
198	21	0	0	0	0	0	0	0	0	1	19.8642	0	0	0	0	1	153	86	4	37.2	3.54	0.79	1.102	2.54	3.8	199
199	28	0	0	0	0	0	0	0	0	1	24.67	0	0	0	0	0	86	65	6	37.3	3.64	1.04	2.25	3.39	4.1	433
200	51	0	0	0	0	0	0	0	0	1	22.36	0	0	1	0	0	95	81	4	37.3	3.43	1.05	2.03	1.42	4.1	459
201	32	0	0	0	0	0	0	0	0	0	21.34	0	0	0	0	0	85	60	2	37.3	2.84	0.55	1.94	0.75	5.3	179
202	67	0	0	0	0	0	0	0	0	0	21.8724	1	0	0	0	0	102	73	7.38	37.4	3.13	0.55	2.23	0.75	6.5	179
203	37	0	0	0	0	0	0	0	0	1	19.0677	0	0	0	0	0	103	80	6.11	37.5	3.65	1.03	2.27	0.9	7.5	216
204	32	0	0	0	0	0	0	0	0	1	20.8325	0	0	0	0	0	100	58	5.26	37.6	2.94	1.32	1.27	3.34	8.5	411
205	34	0	0	0	0	0	0	0	0	1	20.8325	0	0	0	0	0	89	74	2	37.6	3.4	1.19	1.86	1.89	4.7	401
206	32	0	0	0	0	0	0	0	0	1	20.8325	0	0	0	0	0	97	56	18	37.6	3.87	1.41	1.79	1.08	3.9	234
207	56	1	0	0	0	0	0	1	1	1	23.6832	0	0	0	0	0	118	74	22	37.6	3.4	0.94	2.26	5.74	5.9	192
208	57	0	0	0	0	0	0	0	0	1	27.11	0	0	0	1	0	118	80	4.56	37.6	4.92	0.82	3.9	2.06	9.2	363
209	63	0	0	0	0	0	0	0	0	1	24.65	0	0	0	1	1	142	85	6.01	37.6	4.79	1.18	3.41	2.33	5.4	285
210	43	0	0	0	0	0	0	0	0	1	26.21	0	0	0	0	0	97	67	9	37.7	3.43	0.79	2.44	2.41	4.4	279
211	71	0	0	0	0	0	0	0	0	0	28.0689	0	0	0	0	0	88	59	9.6	37.7	3.43	1.86	1.37	1.82	6.2	206
212	62	0	0	0	0	1	1	1	1	1	23.19	0	0	0	0	0	90	79	2.8	37.7	3.77	1.09	2.48	1.42	5	310
213	51	0	0	0	0	0	0	0	0	1	25.34	0	1	0	0	0	101	62	3	37.8	3.43	0.98	2.25	1.01	4.6	288
214	67	0	0	0	0	0	0	0	0	1	19.08	0	0	0	0	0	102	66	15.4	37.8	4.08	1.02	2.86	1.05	3.9	200
215	50	1	1	0	0	0	0	0	1	0	19.7778	1	0	0	1	0	106	60	6	37.9	4.13	1.65	2.28	0.97	5.4	158
216	34	0	0	0	0	0	0	0	0	1	21.14	0	0	0	0	1	129	102	0	37.9	3.14	2.24	0.7	1.67	2.4	277
217	43	1	1	0	0	0	0	1	1	1	21.83	0	0	0	0	0	78	56	2.04	37.9	3.67	1.29	2.18	1.2	4.1	381
218	52	0	0	0	0	0	0	0	0	1	23.3275	0	0	0	0	0	89	63	2	37.9	3.54	1.87	1.47	0.77	7.2	180
219	53	0	0	0	0	0	0	0	0	1	19.76	0	0	0	1	0	112	74	5.26	37.9	4.44	1.16	3.08	0.86	3.5	150
220	45	0	0	0	0	0	0	0	0	1	18.2	0	1	0	1	0	103	66	0	38	4.34	0.78	3.36	1.12	6.3	285
221	19	0	0	0	0	0	0	0	0	0	20.22	1	1	0	0	0	93	65	7.7	38.1	3.25	0.78	2.27	1.12	6.3	285
222	19	0	0	0	0	0	0	0	0	0	19.8804	1	1	0	0	1	134	81	10	38.1	3.85	0.75	2.9	1.11	5.3	210
223	75	0	0	0	0	0	0	0	0	0	20.5761	1	1	0	0	1	134	81	10	38.1	3.45	0.98	2.27	1.24	7.8	488
224	62	0	0	0	0	0	0	0	0	1	26.2336	0	0	0	1	1	146	88	20	38.1	4.32	1.17	2.95	0.74	4.5	210
225	62	0	0	0	0	0	0	0	0	1	26.2336	0	0	0	0	0	111	75	2.9	38.3	3.29	1.3	1.79	0.81	7.4	175
226	75	0	1	0	0	0	0	1	1	1	27.5556	0	0	0	0	0	111	75	6.3	38.3	3.29	1.69	1.4	2.93	2.8	206
227	24	0	0	0	0	0	0	0	0	1	17.7096	0	0	0	0	0	97	69	3	38.3	3.25	0.87	2.18	1.07	4.3	304
228	81	0	0	0	0	0	0	0	0	0	20.2395	1	0	0	0	0	98	62	7.27	38.4	3.26	1.37	1.69	0.96	4.1	133
229	26	1	0	0	0	1	0	0	1	1	21.3599	0	0	0	0	1	129	73	35.4	38.4	3.41	1.45	1.76	1.05	4.9	269
230	26	1	1	0	0	1	0	0	1	1	22.03	0	0	0	1	0	93	64	4	38.4	4.66	0.8	3.66	1.58	3.5	430
231	63	0	0	0	0	0	0	0	0	1	24.977	0	0	0	1	0	93	64	0	38.4	4.66	1.3	3.16	0.88	3.8	284
232	56	0	0	0	0	0	0	0	0	1	25.11	0	0	0	1	0	109	70	6.9	38.4	2.72	0.7	1.82	3.55	4.6	323
233	22	0	0	0	0	0	0	0	0	1	21.048	0	0	0	0	0	109	70	8	38.4	2.72	1.12	1.4	2.15	8.5	211
234	63	0	0	0	0	0	0	0	0	0	21.7865	1	0	0	0	0	96	63	16.8	38.5	3.55	2.01	1.23	3.51	4.4	209
235	37	0	0	0	0	0	0	0	0	1	16.2109	0	0	0	0	0	113	78	2.75	38.5	3.63	0.78	2.65	1.56	3.9	196
236	61	0	0	0	0	0	0	0	0	1	19.4	0	0	0	0	0	125	68	5.47	38.6	3.62	0.99	2.43	1.86	3.7	432
237	60	0	1	0	0	1	0	0	1	1	17.6693	0	0	0	0	0	98	60	8.7	38.6	3.41	1.05	2.16	1.14	5.3	554
238	72	0	1	0	0	1	0	0	1	0	28.0557	1	1	0	0	0	111	60	9.7	38.6	3.41	1.7	1.51	1.07	5.5	264
239	53	0	1	0	0	1	0	0	1	1	29.5525	0	0	0	0	0	113	72	11.08	38.6	2.73	0.75	1.78	3.7	6	257
240	28	0	0	0	0	0	0	0	0	1	18.8271	0	0	0	0	1	140	86	1	38.6	2.76	0.75	1.81	3.7	5.8	257
241	48	0	0	0	0	0	0	0	0	1	23.7259	0	0	0	0	0	113	91	10	38.7	3.54	1.03	2.31	0.72	3.8	287
242	48	0	0	0	0	0	0	0	0	1	26.12	0	0	0	0	0	99	62	2.46	38.7	3.56	0.89	2.47	0.91	3.7	278
243	69	1	0	0	0	0	0	0	1	1	22.34	0	0	0	0	0	113	67	3.8	38.7	3.56	1.28	2.08	1.23	3.7	249
244	48	1	1	1	0	1	0	1	1	1	24.974	0	0	0	0	0	125	84	2	38.7	3.38	1.28	1.9	1.23	3.7	285
245	47	0	0	0	0	0	0	0	0	1	22.6	0	0	0	0	1	138	93	7.3	38.7	4.05	0.8	3.05	1.21	4.9	519
246	47	0	0	0	0	0	0	0	0	1	22.6562	0	1	0	0	0	107	71	3	38.8	3.53	0.8	2.53	1.44	5.8	483
247	56	0	1	0	0	0	1	0	1	1	20.7756	0	1	0	0	0	108	68	9.76	38.8	3.53	1.15	2.18	1.46	4.4	365
248	60	0	0	0	0	0	0	0	0	1	24.22	0	0	0	1	1	142	66	5	38.9	4.56	1.23	3.13	3.11	3.5	589
249	26	0	0	0	0	0	0	0	0	0	20.5761	1	0	0	0	0	116	65	3	38.9	3.77	1.09	2.48	1.23	4.2	207
250	77	0	1	0	0	0	0	0	1	1	21.9261	0	0	0	0	0	103	71	2.24	39	4.07	0.92	2.95	1.87	6.6	451
251	41	0	0	0	0	0	0	0	0	1	19.2894	0	0	0	0	0	93	59	12.1	39	3.31	0.97	2.14	1.96	6.6	306
252	74	0	0	0	0	0	0	0	0	1	22.0604	0	0	0	0	0	120	56	4.44	39.1	3.47	1.08	2.19	1.95	4.6	371
253	55	1	0	0	0	0	1	0	1	1	24.85	0	0	0	0	1	127	60	9.47	39.1	3.5	0.79	2.51	1.67	4.7	358
254	55	1	1	0	1	1	1	0	1	1	24.8358	0	0	0	1	0	103	66	48.9	39.1	5.1	1.64	3.26	0.62	4.6	331
255	55	0	0	0	0	0	0	0	0	1	25.3	0	0	0	1	0	103	63	13	39.1	5.1	1.69	3.21	1.51	5	251
256	54	0	0	0	0	0	0	0	0	0	16.7969	1	1	0	1	0	103	55	14	39.1	5.1	1.55	3.35	1.21	5.9	196
257	33	0	0	0	0	0	0	0	0	1	19.11	0	0	0	0	0	102	73	33.4	39.2	3.54	1.32	2.02	2.01	9.3	469
258	54	0	0	0	0	0	0	0	0	1	22.3757	0	0	0	0	0	106	75	8.31	39.2	2.64	1.32	1.12	1.48	9.4	453
259	56	0	0	0	0	0	0	0	0	1	23.8751	0	0	0	0	0	123	76	12.56	39.2	3.5	1.32	1.98	1.76	9.3	469
260	58	0	0	0	0	0	0	0	0	1	18.6966	0	0	0	0	0	107	65	2.82	39.2	3.44	1.32	1.92	1.48	9.4	421
261	59	0	0	0	0	0	0	0	0	1	29.4	0	0	0	0	0	98	60	7	39.3	3.98	1.04	1.93	1.03	4.5	198
262	26	0	0	0	0	0	0	0	0	1	21.2936	0	0	0	1	1	140	82	9	39.3	5.13	0.82	4.11	2.14	4.1	579
263	57	0	0	0	0	0	0	0	0	1	25.9107	0	0	0	1	0	103	73	11.38	39.4	5.82	1.45	4.17	1.51	5.7	228
264	43	1	1	0	0	0	0	0	1	1	18.9745	0	0	0	1	1	134	90	5.4	39.4	4.46	1.63	2.63	0.81	3.8	251
265	57	0	0	0	0	0	0	0	0	1	23.59	0	0	0	0	0	114	69	1	39.5	3.21	1.07	1.94	3.15	5.1	323
266	60	0	0	0	0	0	0	0	0	0	27.1809	0	0	0	0	0	106	62	9.73	39.5	2.89	1.13	1.56	1.76	4.4	272
267	53	0	0	0	0	0	0	0	0	0	19.0311	0	1	0	0	1	142	76	6.4	39.5	3.36	1.29	1.87	2.6	3.9	230
268	60	0	0	0	0	0	0	0	0	1	21.67	0	0	0	1	0	112	97	13.9	39.6	4.69	0.91	3.58	2.29	4.1	476
269	67	0	0	0	0	0	0	0	0	0	24.0055	0	1	0	0	0	116	66	5.73	39.7	4.01	0.93	2.88	2.87	5	200
270	66	0	0	0	0	0	0	0	0	1	24.53	0	1	0	0	1	132	66	28.2	39.7	2.37	1.26	0.91	1.91	3.8	337
271	48	0	0	0	0	0	0	0	0	1	23.2166	0	0	0	0	0	92	65	1	39.8	3.8	1.26	2.34	0.84	3.8	333
272	43	0	0	0	0	0	0	0	0	1	26.2828	0	0	0	1	1	130	74	6.5	39.8	3.55	1.34	2.01	5.73	6.2	329
273	53	0	0	0	0	0	0	0	0	1	21.03	0	0	0	0	0	91	67	5.6	39.8	3.72	0.81	2.71	2.52	7.4	154
274	44	0	0	0	0	0	0	0	0	1	27.993	0	0	0	0	0	121	83	11	39.9	4.05	1.25	2.6	1.05	8.8	179
275	77	0	0	0	0	0	0	0	0	1	28.229	0	0	1	0	0	98	58	7.02	39.9	3.55	2.06	1.29	1.4	4.5	190
276	19	0	0	0	0	0	0	0	0	0	29	1	1	0	0	0	116	76	4	39.9	3.14	1.25	1.69	1.05	8.8	179
277	19	0	0	0	0	0	0	0	0	0	29.8491	1	1	0	0	0	93	56	8	39.9	3.49	0.99	2.3	2.84	8.4	234
278	57	0	0	0	0	1	0	1	1	1	17.6899	0	0	0	0	0	99	60	5	39.9	3.49	0.99	2.3	2.99	5.6	345
279	37	0	0	0	0	0	0	0	0	1	19.7239	0	0	0	1	0	120	77	2.7	40	7.89	0.99	6.7	2.04	11.5	234
280	43	0	0	0	0	0	0	0	0	1	21.33	0	0	0	0	0	95	62	3	40	3.12	1.06	1.86	0.68	3.6	276
281	33	0	0	0	0	0	0	0	0	1	21.9363	0	0	0	0	0	98	84	2.24	40	3.54	1.8	1.54	1.16	3.8	493
282	66	0	1	0	0	1	0	0	1	1	24.4494	0	1	1	0	0	91	77	5.01	39	3.57	1.8	1.57	1.54	3.8	493
283	73	0	0	0	0	0	0	0	0	1	24.8603	0	0	0	0	0	121	80	33.9	38.5	3.64	1	2.44	1.55	8.7	188
284	57	0	0	0	0	0	0	0	0	0	26.8166	1	1	0	0	0	118	75	10.8	40	3.33	1	2.13	1.77	8.7	188
285	25	0	0	0	0	0	0	0	0	1	27.3923	0	0	0	0	0	111	79	7.1	35.5	3.71	0.97	2.54	0.74	5.2	261
286	14	0	0	0	0	0	0	0	0	1	27.3923	0	0	0	0	0	92	59	5.6	40	2.94	0.97	1.77	1.04	4.3	261
287	31	0	0	0	0	0	0	0	0	1	18.4265	0	0	0	1	0	93	62	5	40	3.54	1.5	1.84	3.52	5.7	280
288	38	0	0	0	0	0	0	0	0	1	19.66	0	0	0	0	0	104	65	18.7	40.2	3.69	2.6	0.89	0.51	3.5	196
289	51	0	0	0	0	0	0	0	0	1	21.6311	0	0	0	1	0	102	65	9.7	38.4	3.64	1.5	1.94	3.52	5.7	280
290	49	0	0	0	0	0	0	0	0	1	23.7332	0	1	0	0	1	132	69	5	40.3	3.22	1.02	2	1.8	4.5	275
291	58	0	0	0	0	0	0	0	0	1	20.5457	0	0	0	0	0	94	56	5.26	40.3	3.53	1.34	1.99	1.51	5	183
292	49	0	0	0	0	0	0	0	0	1	18.23	0	0	0	0	0	110	66	13	40.4	3.56	0.93	2.43	2.16	5.5	299
293	53	0	0	0	0	0	0	0	0	1	19.6936	0	0	0	1	0	91	59	8.5	40.5	2.84	1.31	1.33	4.47	4.6	287
294	55	0	0	0	0	0	0	0	0	0	20.5078	1	1	0	1	0	110	87	2	40.6	3.24	0.75	2.29	3.64	4.2	351
295	51	0	0	0	0	0	0	0	0	1	24.07	0	0	0	1	0	87	67	12.9	40.6	3.7	0.75	2.75	3.64	4.2	351
296	18	0	0	0	0	0	0	0	0	0	25.6055	0	1	0	0	0	91	64	22.9	40.6	3.4	0.78	2.42	3.22	6	342
297	49	0	1	0	0	1	0	0	1	1	18.33	0	0	0	0	0	111	68	1.48	40.6	2.81	1.55	1.12	1.91	3.5	171
298	47	0	0	0	0	0	0	0	0	1	18.026	0	0	0	0	0	96	70	19.2	40.7	3.27	1.01	2.06	1.11	4.3	264
299	45	0	0	0	0	0	0	0	0	1	20.13	0	0	0	0	0	94	36	15.4	40.7	3.41	1.37	1.84	1.1	4.9	209
300	46	0	0	0	0	0	0	0	0	1	19.8141	0	0	0	0	0	91	65	1	40.7	2.95	0.96	1.79	1.25	8	496
301	45	0	0	0	0	0	0	0	0	1	23.07	0	0	0	0	0	98	61	2	40.7	2.95	1.19	1.56	3.93	5.5	299
302	54	0	1	0	1	1	0	0	1	1	21.1927	0	0	0	0	0	91	60	3	40.7	2.95	1.22	1.53	1.63	6.2	188
303	63	0	1	0	0	0	0	1	1	1	24.33	0	0	0	0	0	108	60	3.7	40.7	3.61	1.22	2.19	1.63	6.2	188
304	61	0	0	0	0	0	0	0	0	1	25.5132	0	0	1	0	0	94	69	2.13	40.7	3.93	1.41	2.32	0.95	5.3	255
305	36	0	0	0	0	0	0	0	0	1	27.6888	0	0	0	0	0	93	60	7	40.7	3.97	1.02	2.77	1.08	8.7	370
306	64	0	0	0	0	0	0	0	0	1	19.77	0	0	0	0	0	92	79	2.65	40.7	3.42	0.93	2.29	2.21	5.3	256
307	39	0	0	0	0	0	0	0	0	1	19.92	0	0	0	0	0	115	75	2	40.8	3.68	1.12	2.36	1.76	4.6	229
308	52	0	0	0	0	0	0	0	0	1	21.0938	0	0	0	0	0	115	75	4	40.8	3.68	1.02	2.46	1.21	5.3	210
309	39	0	0	0	0	0	0	0	0	1	23.2446	0	0	0	0	0	108	80	83.9	40.8	3.56	1.4	1.96	1.8	10.3	210
310	68	0	0	0	0	0	0	0	0	1	27.0721	0	0	0	0	0	107	82	20	40.8	3.37	1.13	2.04	0.84	4	226
311	55	0	0	0	0	0	0	0	0	1	28.0711	1	0	0	0	0	104	76	6.59	40.8	3.37	1.78	1.39	0.57	4.9	164
312	78	0	0	0	0	0	0	0	0	1	22.55	1	1	0	0	0	90	66	4	40.8	3.73	1.22	2.31	0.8	5.8	345
313	78	0	0	0	0	0	0	0	0	1	23.4924	1	0	0	0	0	94	69	6.3	41	3.82	0.9	2.72	1.22	5.4	289
314	74	0	1	1	0	0	0	1	1	1	24.16	1	0	1	0	0	93	70	3.68	41	3.82	1.22	2.4	0.8	5.8	345
315	61	0	0	0	0	0	0	0	0	1	25.3906	0	0	0	0	0	85	69	8	41	3.52	0.67	2.65	1.27	5.3	107
316	30	0	0	0	0	0	0	0	0	0	26.8544	1	1	0	1	0	120	70	3	41	4.18	0.94	3.04	1.56	7.3	224
317	59	0	0	0	0	0	0	0	0	1	28.8761	0	0	0	1	1	145	94	3	40.4	6.54	1.41	4.93	2.3	3.9	327
318	49	0	1	0	0	1	0	1	1	1	23.71	0	0	0	0	1	142	102	4.44	41	3.14	0.64	2.3	1.53	4.6	259
319	55	0	0	0	0	0	0	0	0	1	25.11	0	0	0	1	1	135	84	5.79	41.1	4.33	1.31	2.82	1.57	3.8	371
320	68	1	0	0	0	0	0	1	1	1	25.7778	0	0	0	1	0	99	74	16	41.1	4.79	1.22	3.37	3.4	7.7	367
321	37	0	0	0	0	0	0	0	0	1	20.1733	0	0	0	1	1	130	75	8	41.1	5.23	1.43	3.6	1.29	4.3	414
322	47	0	0	0	0	0	0	0	0	1	23.19	0	0	0	0	0	94	71	5.2	41.2	3.96	1.99	2.02	1.96	4.2	420
323	57	0	0	0	0	0	0	0	0	1	26.1626	0	0	0	0	0	101	64	7	41.2	3.17	1.4	1.57	0.76	6.7	341
324	35	0	0	0	0	0	0	0	0	0	28.1625	0	0	0	1	1	151	98	8	41.2	3.64	1.41	2.03	2.76	4.7	288
325	51	0	0	0	0	0	0	0	0	1	17.3333	0	0	0	0	0	99	65	4.11	41.2	3.45	0.73	2.52	2.48	5.4	167
326	50	0	0	0	0	0	0	0	0	1	18.27	0	0	0	0	0	102	60	4.53	41.3	3.05	1.11	1.74	1.64	6.2	276
327	58	0	0	0	0	0	0	0	0	1	23.58	0	0	0	0	0	90	60	6.7	41.3	3.05	1.14	1.71	1.38	5.3	375
328	56	0	0	0	0	0	0	0	0	1	26.4	0	0	0	0	0	111	84	2	41.3	3.8	1.55	2.05	1.26	4.1	248
329	81	0	0	0	0	1	1	1	1	1	22.9398	0	0	0	0	0	124	83	2	41.4	3.72	1.3	2.22	1.22	4.5	132
330	64	0	0	0	0	0	0	0	0	1	23.4339	0	0	1	0	0	92	55	3	41.4	3.59	1.54	1.85	1.58	3.9	225
331	47	0	0	0	0	0	0	0	0	1	23.7387	0	0	0	1	1	136	81	7.93	41.4	4.6	1.41	2.99	1.78	6.5	180
332	63	0	1	0	0	0	1	1	1	0	16.0037	0	1	0	1	0	105	85	2	41.4	3.58	1.2	2.18	2.15	4.6	201
333	68	0	0	0	0	0	0	1	1	1	20.33	0	0	0	0	0	111	79	13	41.5	3.63	1.36	2.07	1.89	4.7	718
334	68	0	0	0	0	0	0	0	0	1	18.3814	0	0	1	0	0	72	55	0.68	41.5	3.46	1.36	1.9	2.33	4.7	718
335	62	0	0	0	0	0	0	0	0	1	20.13	0	1	0	1	0	72	55	2.7	41.5	4.56	0.98	3.04	2.45	4.7	518
336	60	0	1	0	0	0	0	0	1	1	19.9553	0	1	0	0	0	116	79	1	41.6	3.57	1.23	2.14	2.4	9.8	282
337	59	0	0	0	0	0	0	0	0	0	22.3214	0	0	0	1	0	116	79	4	41.6	4.54	1.02	3.32	1.76	7.2	282
338	48	0	0	0	0	0	0	0	0	1	27.4	0	0	0	0	0	121	84	2.57	41.6	3.33	0.81	2.32	1.64	5.9	121
339	65	0	0	0	0	0	0	0	0	1	23.3091	0	0	0	0	0	120	66	5	41.6	3.27	0.86	2.21	2.2	7.5	332
340	53	0	0	0	0	0	0	0	0	1	24.3	0	0	0	1	0	103	58	1.56	41.7	4.63	0.93	3.5	1.91	3.7	321
341	61	0	0	0	0	0	0	0	0	1	23.67	0	0	0	0	1	130	86	3.76	41.7	3.44	0.93	2.31	2.01	3.1	222
342	17	1	1	0	0	0	0	1	1	1	25.4581	0	0	0	1	1	139	104	2.34	41.8	4.16	1.96	2.01	2.02	4.6	254
343	18	0	0	0	0	0	0	0	0	1	20.6612	0	0	0	0	0	102	66	4	41.8	3.56	1.42	1.94	1.56	5.3	232
344	18	1	0	0	0	0	0	0	1	1	20.6612	0	0	0	0	0	103	83	7.3	41.9	2.65	0.93	1.52	0.93	3.8	362
345	75	0	0	0	0	0	0	0	0	1	20.11	0	0	1	0	0	102	83	6	41.9	2.65	1.97	0.48	1.78	5.1	242
346	55	0	0	0	0	0	0	0	0	1	23.0253	0	0	0	0	0	123	66	1	41.9	3.73	1.53	2	1.63	5.2	297
347	48	0	0	0	0	0	0	0	0	1	17.4818	0	0	0	1	0	123	76	6.25	41.9	6.75	0.7	5.85	1.69	4	306
348	73	1	0	1	1	1	0	1	1	1	24.2382	0	0	0	0	0	89	67	2.7	42	3.23	1.04	1.99	1.59	3.1	328
349	33	0	0	0	0	0	0	0	0	1	25.3069	0	0	0	0	0	116	70	3.4	42	3.63	1.25	2.18	1.02	5.1	239
350	33	0	0	0	0	1	0	0	1	1	28.21	0	0	0	0	0	133	104	4.9	42	4.08	1.25	2.63	0.89	5.1	239
351	55	0	0	0	0	0	0	0	0	1	25.5588	0	0	0	1	1	133	101	3.8	42	5.54	1.17	4.17	1.57	5.2	288
352	57	0	0	0	0	0	0	0	0	0	24.8357	1	1	0	0	0	115	91	5	42	3.88	1.22	2.46	0.8	3.5	234
353	43	0	0	0	0	0	0	0	0	1	25.356	0	0	0	0	0	91	66	9	42.1	3.2	1.22	1.78	0.8	8.5	489
354	55	1	0	0	0	1	1	0	1	1	21.3593	0	0	0	0	0	113	74	8.2	42.1	3.61	1.17	2.24	1.57	5.2	288
355	61	0	0	0	0	0	0	0	0	1	22.06	0	0	1	1	0	86	66	7	42.2	5.56	1.06	4.3	1.76	5.5	345
356	61	0	0	0	0	0	0	0	0	1	23.0469	0	0	1	1	1	132	66	3	42.2	4.34	1.03	3.11	3.67	4.7	230
357	50	0	0	0	0	0	0	0	0	0	26.3465	1	1	0	1	1	132	66	6	42.2	4.34	1.46	2.68	1.37	5.8	241
358	45	0	0	0	0	0	0	0	0	1	21.875	0	0	0	1	1	144	62	3.52	42.2	6.34	1.58	4.56	0.8	4.1	349
359	35	0	1	0	0	1	0	0	1	1	20.3954	0	0	1	0	0	86	61	2	42.3	3.67	1.11	2.36	0.87	5	253
360	35	0	1	1	0	1	0	1	1	1	20.3954	0	1	0	1	1	179	90	8	42.4	4.71	0.94	3.57	0.99	6.1	300
361	28	0	0	0	0	0	0	0	0	1	22.76	0	0	0	0	1	179	90	7.03	42.4	3.71	0.89	2.62	2.89	3.5	292
362	43	0	0	0	0	0	0	0	0	1	23.05	0	0	0	0	0	94	72	2.29	42.6	3.54	1.26	1.98	1.8	5.5	376
363	68	0	1	0	0	0	1	0	1	1	28.47	1	1	0	0	0	91	58	9	42.6	3.58	0.89	2.39	1.41	4.6	541
364	67	0	1	0	0	1	0	1	1	0	24.8016	1	1	0	1	0	114	57	1.3	42.7	4.76	1.32	3.14	1.56	4.3	263
365	56	0	0	0	0	0	0	1	0	1	20.371	0	0	0	1	1	139	88	2.67	42.7	4.58	1.05	3.23	3.36	3.9	491
366	41	0	0	0	0	0	0	0	0	1	21.9839	0	0	0	1	0	95	78	10.85	42.9	4.13	1.38	2.45	2.07	5.6	320
367	67	0	0	0	0	0	0	0	0	1	22.1003	0	0	0	0	0	110	55	2.5	42.9	4	1.72	1.98	0.73	3.1	308
368	67	1	0	0	0	1	0	0	1	1	22.9	0	0	0	1	0	124	64	0.43	43	6.54	0.55	5.69	0.75	5	432
369	63	1	0	0	1	1	0	0	1	1	31	0	0	0	0	0	104	64	2	43	3.54	0.91	2.33	1	6.8	290
370	51	0	0	0	0	0	0	0	0	1	20.0777	1	0	0	0	0	115	78	3.8	43	3.82	1.52	2	1.5	4.1	382
371	43	0	0	0	0	0	0	0	0	1	20.7008	0	0	0	0	1	127	98	5	43.2	3.39	0.98	2.11	2.89	3.6	320
372	37	0	0	0	0	0	0	0	0	0	23.1206	1	1	0	0	0	98	73	2.6	43.2	3.27	1.18	1.79	1.81	9.2	229
373	58	1	0	0	0	1	0	0	1	1	27.5873	0	0	0	0	0	121	80	11	43.2	3.15	1.2	1.65	1.77	5.5	342
374	39	1	1	1	0	1	0	1	1	1	24.18	0	0	0	0	0	96	65	8	43.2	3.61	1.22	2.09	1.09	4.2	227
375	49	0	0	0	0	0	0	0	0	1	28.1	0	0	0	0	0	122	58	5	43.3	3.33	0.75	2.28	2.61	4.9	398
376	28	0	0	0	0	0	0	0	0	1	17.2584	0	0	0	1	1	146	101	5	43.3	3.16	0.79	2.07	3.69	5.5	238
377	53	0	0	0	0	0	0	0	0	1	23.12	0	0	1	0	0	103	57	3.58	43.4	2.24	1.34	0.6	2.1	4.1	370
378	25	0	0	0	0	0	0	0	0	1	22.6757	0	0	0	1	1	151	101	3	43.5	5.23	1.34	3.59	1.23	4.1	370
379	41	0	0	0	0	0	0	0	0	1	23.1009	0	0	0	0	0	121	88	6	43.5	3.58	0.91	2.37	2.87	4.6	244
380	35	0	0	0	0	0	0	0	0	1	22.0711	0	0	0	0	0	126	70	5	43.5	2.86	2.22	0.34	1.37	9.2	227
381	69	0	0	0	0	0	0	0	0	1	25.711	0	0	0	0	0	99	57	2	43.56	3.03	0.69	2.04	2.07	4.3	360
382	40	0	0	0	0	0	0	0	0	1	18.4425	0	0	0	1	1	145	84	1.54	43.6	4.14	0.7	3.14	3.18	7.1	242
383	58	0	0	0	0	0	0	0	0	1	18.6667	0	0	0	0	0	99	53	4	43.7	3.47	1.08	2.09	1.47	4.4	254
384	58	0	1	0	1	1	0	0	1	1	18.6667	0	0	0	1	0	103	64	4	43.7	4.44	1.37	2.77	1.51	4.8	288
385	51	1	1	0	0	0	0	0	1	1	18.7107	0	0	0	1	0	99	62	14	43.7	5.54	0.96	4.28	1.74	5.1	152
386	61	0	0	0	0	0	0	0	0	1	21.0007	0	0	0	1	0	103	70	18	43.7	4.12	0.89	2.93	1.73	4.1	174
387	25	0	0	0	0	0	0	0	0	1	25.3	0	0	0	0	0	103	66	2	43.7	2.97	0.98	1.69	1.15	5.8	358
388	68	0	0	0	0	0	0	0	0	1	31.4453	0	0	0	0	0	121	88	7	43.7	3.69	1.18	2.21	2.84	3	368
389	68	0	0	0	0	0	0	0	0	1	31.4453	0	0	0	0	0	98	70	6	43.7	3.83	1.43	2.1	3.31	5.8	343
390	56	0	0	0	0	0	0	0	0	1	25.6312	0	0	0	0	0	97	70	6	43.7	3.83	1.43	2.1	2.34	5.8	358
391	60	0	0	0	0	0	0	0	0	0	26.6299	0	1	0	1	0	86	63	2	43.8	4.36	1.18	2.88	1.7	6.7	494
392	68	0	0	0	0	0	0	0	0	1	27.2392	0	0	0	0	0	118	69	4	43.8	3.33	1.18	1.85	1.91	6.7	416
393	37	0	0	0	0	0	0	0	0	1	19.66	0	0	0	0	1	146	67	0.05	44	3.52	1.12	2.1	1.76	6.2	178
394	36	0	0	0	0	0	0	0	0	0	18.4661	1	1	0	1	0	111	68	2.75	44.3	3.41	1.08	2.03	3.21	5.6	270
395	24	0	0	0	0	0	0	0	0	1	28.93	0	0	0	0	0	90	67	2.7	44.4	3.9	1.72	1.88	1.85	5.2	375
396	60	0	0	0	0	0	0	0	0	1	21.98	0	0	0	0	0	110	72	19.87	44.6	2.31	0.97	1.04	1.74	6.8	210
397	61	0	0	0	0	0	0	0	0	1	25.1039	0	0	0	0	1	145	83	9	44.7	3.74	0.87	2.57	2.12	4.8	216
398	56	0	0	0	0	0	0	0	0	1	32.02	0	0	0	0	1	133	78	2	44.7	3.92	1.16	2.46	1.87	5.8	337
399	58	0	0	0	0	0	0	0	0	1	26.5643	0	0	0	0	0	97	80	9	44.7	3.65	1.16	2.19	1.68	5.8	337
400	64	1	0	0	1	1	1	0	1	1	21.5645	0	0	0	0	0	95	69	9.15	44.7	3.37	1.29	1.78	1.39	3.4	228
401	41	0	0	0	0	0	0	0	0	1	23.6244	0	0	0	0	1	147	74	3.43	44.8	3.17	1.29	1.58	1.39	3.4	228
402	73	0	0	0	0	0	0	0	0	0	27.4348	1	0	0	0	0	104	71	16	44.8	3.44	1.04	2.1	3.18	4.9	343
403	33	1	0	0	0	0	1	0	1	0	22.571	0	1	0	1	0	103	77	2.92	44.9	5.24	1.17	3.77	1.09	4.2	225
404	49	0	0	0	0	0	0	0	0	1	21.8522	0	0	0	0	1	135	80	11.52	45.2	3.16	0.95	1.91	1.78	5.1	418
405	43	0	0	0	0	0	0	0	0	1	26.16	0	0	0	0	1	138	81	2.29	45.3	3.67	1.53	1.84	2.16	3.5	373
406	25	0	0	0	0	0	0	0	0	1	19.45	0	0	0	0	0	91	62	10	45.4	3.91	1.02	2.59	1.69	5.9	378
407	25	0	0	0	0	0	0	0	0	1	18.8189	0	0	0	0	0	118	67	7	45.5	3.69	1.62	1.77	1.33	5.39	274
408	45	0	0	0	0	0	0	0	0	1	21.2084	0	0	0	0	0	120	80	1	45.5	3.69	1.05	2.34	0.82	4.29	419
409	50	0	0	0	0	0	0	0	0	1	22.3	0	0	0	1	0	99	77	18	45.6	4.1	1.1	2.7	1.67	4.69	175
410	49	0	0	0	0	0	0	0	0	1	21.1621	0	0	0	1	0	98	64	3	45.8	4.15	1.1	2.75	1.67	4.69	164
411	71	0	0	0	0	0	0	0	0	1	21.4844	0	0	0	0	0	95	73	2.47	46	3.48	1.22	1.96	0.66	5.19	230
412	38	0	0	0	0	0	0	0	0	1	26.6389	0	0	0	0	0	92	64	5.26	46	3.86	1.31	2.25	1.34	4.09	325
413	56	0	0	0	0	0	0	0	0	1	20.43	0	0	0	0	0	102	74	7	46	3.42	1.2	1.92	1.03	6.29	139
414	48	0	0	0	0	0	0	0	0	1	20.74	0	0	0	0	0	117	79	21	46.2	3.68	2.33	1.05	0.72	5.79	320
415	42	0	0	0	0	0	0	0	0	1	26.4024	0	0	0	1	0	106	90	2.59	46.3	3.84	1.15	2.39	14.14	13.79	208
416	57	0	0	0	0	0	0	0	0	1	23.01	0	0	0	0	0	110	76	5.35	40.3	2.92	1.06	1.56	0.68	3.99	293
417	46	0	0	0	0	0	0	0	0	1	23.0469	0	0	0	1	0	114	69	2.25	40.8	3.67	0.71	2.66	3.26	4.79	130
418	60	0	0	0	0	0	0	0	0	1	28.125	0	0	0	1	0	96	64	2.27	41	5.15	1.78	3.07	0.85	3.99	462
419	50	1	0	0	0	0	0	0	1	1	24.6669	0	0	0	0	0	120	89	1.27	41.3	3.58	1.29	1.99	0.85	4.49	162
420	48	0	0	0	0	0	0	0	0	0	26.1719	1	1	0	1	0	119	79	4.44	41.5	4.45	1.02	3.13	2.48	4.59	355
421	50	0	0	0	0	0	0	0	0	1	28.3203	0	0	0	0	0	114	79	2.94	42.2	3.36	1.02	2.04	2.63	4.59	355
422	58	0	0	0	0	0	0	0	0	0	28.3203	0	0	0	0	0	86	56	2.84	42.2	3.37	0.9	2.17	1.47	2.89	479
423	83	0	0	0	0	0	0	0	0	1	25.01	0	0	0	1	0	94	56	5	42.2	3.37	1.1486	1.92	3.45	4.39	294
424	63	0	0	0	0	0	0	0	0	1	25.8876	0	0	0	0	0	114	60	9.38	42.4	3.83	0.82	2.71	1.11	3.99	440
425	16	0	0	0	0	0	0	0	0	1	19.21	0	0	0	0	1	147	79	10	42.5	3.55	1.08	2.17	0.61	6.09	272
426	53	0	0	0	0	0	0	0	0	1	25.16	0	0	0	0	0	117	88	2.42	42.7	3.66	1.16	2.2	1.23	3.99	147
427	42	0	0	0	0	0	0	0	0	1	24.17	0	0	0	0	1	140	87	1.21	43	3.64	1.16	2.18	0.84	3.9	147
428	42	0	0	0	0	0	0	0	0	1	23.6128	0	0	0	1	0	101	56	10.9	43.4	4.76	1.35	3.11	2.1	6.49	196
429	50	0	0	0	0	0	0	0	0	0	22.31	0	0	0	1	0	101	56	10.9	43.4	4.76	1.63	2.83	2.72	5.49	472
430	26	0	0	0	0	0	0	0	0	0	27.4	0	0	0	0	0	102	81	0.84	43.5	3.79	1.63	1.86	2.72	5.49	472
431	85	0	0	0	0	0	0	0	0	1	24.67	0	0	1	0	0	119	92	4	43.5	3.32	1.68	1.34	1.44	5.69	256
432	82	0	0	0	0	0	0	0	0	1	23.4952	0	0	1	1	1	146	81	3	44.2	4.14	1.69	2.15	1.44	5.19	256
433	26	0	0	0	0	0	0	0	0	0	28.0277	1	0	0	1	0	118	81	5	44.2	4.14	1.15	2.69	3.05	5.69	192
434	35	0	0	0	0	0	0	0	0	1	19.9792	0	0	0	0	0	122	90	1.35	45.1	3.36	0.74	2.32	1.89	9.59	275
435	14	1	0	0	0	1	0	0	1	1	21.4533	0	0	0	0	0	112	83	3	45.7	3.43	1.28	1.85	1.54	5.01	283
436	25	0	0	0	0	0	0	0	0	1	22.3133	0	0	0	1	0	108	64	7	46.9	3.15	0.84	2.01	3.03	4.3	311
															130	78

## Sheet: CTD deta
NO	Diaease	ILD	age	Arrhythmia	Myocardial function limitation	Pericardial disease	Pulmonary arterial hypertension	Valvular disease	Coronary artery calcium	Myocardial ischemia	Cardiovascular involvement	gender	BMI	smoker	Alcohol	Diabetes	hypertension	hyperlipidemia	systolic pressure	diastolic pressure	CRP	ABL	Tch	HDLC	LDLC	TG	Glucose	UA	IgG	ANA	GC	GC over a year	moderate to high GC	Disease duration over 2 years	ISA	ASA	stain	Bb	ACEIARB	Ca
1	DM/PM	0	33	0	0	0	0	0	0	0	0	1	16.39	0	0	0	0	0	92	60	4.55	31.7	3.89	1.03	2.23	0.88	4.6	252	15	0	1	0	1	0	1	0	0	0	0	0
2	DM/PM	0	77	0	0	0	0	0	0	0	0	0	17.3745	1	1	1	0	1	108	62	46	32.7	7.7	1.43	5.49	1.02	4.7	200	14.6	0	1	1	1	0	1	0	1	0	0	0
3	DM/PM	0	65	0	0	0	0	0	0	0	0	1	18.2222	0	0	1	0	0	140	110	13.5	21.1	3.15	0.82	1.84	0.92	3.8	288	11.7	0	1	0	0	1	1	0	0	0	0	0
4	DM/PM	0	35	0	0	0	0	0	0	0	0	0	18.4661	1	1	0	0	1	116	69	5	42.2	5.36	1.14	3.61	0.85	4.2	381	10.3	0	1	1	1	0	0	0	0	0	0	0
5	DM/PM	0	35	0	0	0	0	0	0	0	0	1	18.53	0	0	0	0	0	112	70	5.75	42.1	4.17	1.39	2.22	0.88	4.7	197	13	0	1	1	1	0	1	1	0	0	0	0
6	DM/PM	0	59	0	0	0	0	0	0	0	0	0	19.04	0	1	0	0	0	134	70	4.59	29	2.91	0.83	1.71	0.71	7.5	351	34.8	0	1	1	1	0	1	0	0	0	0	0
7	DM/PM	0	54	0	0	0	0	0	0	0	0	0	19.21	0	0	0	0	1	138	99	16.9	37.4	6.35	1.13	4.73	1.38	4.4	244	21.8	0	1	0	1	1	1	1	1	0	0	0
8	DM/PM	0	80	0	0	0	0	0	1	0	1	0	19.7711	0	0	0	0	0	137	91	12.35	30.8	3.75	0.86	2.39	1.06	10.2	320	13.8	0	1	1	1	0	1	1	0	0	0	0
9	DM/PM	0	81	0	1	0	0	0	0	0	1	1	20.77	0	0	0	1	1	140	77	73	30.2	4.83	0.98	2.7	2.03	6.6	176	8.32	1	1	1	1	1	1	0	1	0	1	1
10	DM/PM	0	80	0	0	0	0	0	0	0	0	0	20.2395	1	0	0	1	0	148	75	55	36	3.97	0.98	2.48	0.69	4.7	266	9.78	0	1	1	0	0	1	0	0	0	0	1
11	DM/PM	0	56	0	1	0	0	0	1	1	1	1	20.371	0	0	1	1	1	114	80	13.85	40.5	5.59	0.85	2.37	5.18	6.5	430	12.8	1	1	1	1	0	1	0	0	0	1	1
12	DM/PM	0	18	0	0	0	0	0	0	0	0	1	20.13	0	0	0	0	0	136	91	5	46.3	4.92	2.45	1.72	0.43	4	378	10.5	0	1	1	1	1	1	1	0	0	0	0
13	DM/PM	0	28	0	0	0	0	0	0	0	0	0	21.3839	0	0	0	0	0	138	94	2.3	45.5	3.48	1.02	2.05	1.1	4.7	738	9.82	0	1	0	0	0	1	1	0	0	0	0
14	DM/PM	0	60	0	1	0	1	0	0	0	1	1	21.75	0	0	0	0	0	135	68	8.73	35.7	3.11	0.95	1.75	1	4.2	260	16.2	0	1	0	0	1	1	0	0	0	0	0
15	DM/PM	0	42	0	0	0	0	0	0	0	0	1	21.7153	0	0	0	0	1	122	68	5.07	29	5.9	1.57	3.3	2.54	3.9	199	14	0	1	1	1	0	1	0	0	0	0	0
16	DM/PM	0	63	0	1	0	0	0	0	1	1	0	21.37	1	0	0	0	1	132	80	5.75	34.9	5.29	1.08	3.83	1.89	4.8	401	14.4	0	1	0	0	0	1	1	1	0	0	0
17	DM/PM	0	59	0	0	0	0	1	0	0	1	1	22.006	0	0	0	1	1	158	88	12	35.7	6.79	2.13	3.84	1.67	2.5	277	9.07	0	1	0	1	1	1	1	1	0	0	0
18	DM/PM	0	75	0	1	0	0	1	0	0	1	1	22.49	0	0	1	0	1	142	72	27.3	39	5.19	1.19	3.73	0.81	7.5	175	10.3	0	1	1	1	0	1	0	0	0	0	0
19	DM/PM	0	57	0	0	0	0	0	0	0	0	0	22.3214	0	0	0	0	0	140	90	5.57	38.7	4.79	1.34	2.84	1.05	5	269	9.14	1	1	1	1	0	1	1	0	0	0	0
20	DM/PM	0	33	1	0	0	0	0	1	0	1	0	22.571	0	1	0	0	1	154	86	14.52	42.3	4.62	0.88	2.97	1.86	3.8	432	12.6	1	1	1	1	0	1	0	0	0	0	0
21	DM/PM	0	67	1	1	0	1	1	0	0	1	1	22.6347	0	0	0	1	0	135	75	52	27.3	5.56	0.94	4.06	1.14	5.4	618	12.8	1	1	1	1	0	1	0	0	0	0	1
22	DM/PM	0	48	0	0	1	0	0	0	0	1	1	22.25	0	0	0	0	0	139	72	25.58	38.7	4.73	1.59	2.61	1.07	5.6	264	14.8	0	1	1	1	0	1	0	0	0	0	0
23	DM/PM	0	45	0	0	0	0	0	0	0	0	1	23.0469	0	0	0	0	1	115	81	5.27	44.1	6.41	1.44	4.13	1.21	6	196	11.1	1	1	1	1	1	1	1	0	0	0	0
24	DM/PM	0	52	0	0	0	0	0	0	0	0	1	23.3333	0	0	0	0	0	157	92	6.76	38.8	4.9	0.82	2.59	2.87	5.1	200	17.4	1	1	1	0	0	1	0	0	0	0	0
25	DM/PM	0	51	0	0	0	0	0	0	0	0	1	24	0	0	0	0	1	140	83	6.7	31.7	3.41	1.01	1.72	1.76	4.7	229	18.2	0	1	0	1	0	1	0	0	0	0	0
26	DM/PM	0	83	0	1	0	0	0	0	0	1	1	24.019	0	0	0	0	0	141	66	12.38	45.5	5.09	1.67	3.16	0.57	5	164	20	1	1	1	1	0	1	0	0	0	0	0
27	DM/PM	0	55	0	1	0	0	0	0	0	1	0	24.2215	1	0	0	0	0	121	74	4	33.36	5.16	1.2	2.99	1.57	3.9	371	14.9	1	1	1	1	0	1	1	1	0	0	0
28	DM/PM	0	41	0	0	1	0	0	0	0	1	1	24.7252	0	0	0	0	0	138	100	5.88	28	4.94	1.43	2.71	1.58	4	225	9.01	0	1	0	1	1	1	0	0	0	0	0
29	DM/PM	0	63	0	0	0	0	0	0	0	0	0	24.8445	0	1	0	0	0	149	90	6.59	28.8	4.84	1.12	2.92	2.4	9.9	282	15.1	0	1	1	1	1	1	0	0	0	1	1
30	DM/PM	0	67	1	1	0	1	1	1	0	1	0	25.0885	0	0	0	0	0	128	68	13.4	30	4.02	0.82	2.76	0.93	3.9	362	21.3	0	1	1	1	0	1	0	0	0	0	0
31	DM/PM	0	61	0	1		0	0	0	1	1	1	25.1039	0	0	0	1	1	154	84	5	41.8	5.38	1.86	2.77	1.78	5.2	242	9.54	0	1	1	1	0	1	0	0	0	0	0
32	DM/PM	0	70	0	1	0	0	1	1	1	1	1	25.3333	0	0	0	1	0	154	89	7.66	34	6.31	0.95	4.6	1.76	5.6	345	17.8	1	1	1	1	1	1	1	0	0	0	0
33	DM/PM	0	56	0	0	1	0	0	0	0	1	1	25.5661	0	0	0	0	0	118	85	47.2	41.8	4.41	1.15	2.43	1.8	5.6	376	14.4	0	1	1	1	0	0	0	0	0	0	0
34	DM/PM	0	69	0	1	0	0	0	0	0	1	1	25.711	0	0	0	1	1	166	89	4.54	40.7	5.6	0.94	3.47	3.36	4	555	13.9	1	1	0	1	1	1	1	1	0	0	0
35	DM/PM	0	36	0	0	0	0	0	0	0	0	1	25.8065	0	0	0	0	0	129	79	15.8	28.2	5.16	1.61	3.01	0.73	3.2	308	11.3	0	1	1	0	1	1	0	0	0	0	0
36	DM/PM	0	50	0	1	0	0	0	0	0	1	0	26.3465	1	1	1	1	1	163	67	6.52	39	7.8	2.11	4.74	1.37	9.3	227	7.27	0	1	0	1	0	1	0	1	0	0	0
37	DM/PM	0	42	0	1	0	0	0	0	1	1	1	26.4024	0	0	0	0	0	129	81	8.35	43.1	3.08	0.58	1.86	2.07	4.4	360	19.6	1	1	1	0	1	1	0	0	0	0	0
38	DM/PM	0	62	0	0	0	0	0	0	0	0	0	26.6299	1	0	0	0	0	137	75	2.24	40.6	4.79	1.26	3.76	1.51	4.9	288	10.8	1	1	0	1	0	1	1	1	0	0	0
39	DM/PM	0	32	0	0	0	0	0	0	0	0	0	26.8544	0	1	0	1	1	164	99	6	37.8	8	1.07	5.8	2.84	3.1	368	7.96	0	1	1	1	0	0	0	1	0	1	1
40	DM/PM	0	67	0	0	0	0	0	0	0	0	1	27.2392	0	0	0	1	0	174	71	3.05	40.8	3.88	0.76	2.36	2.12	4.9	216	33.6	1	1	1	1	0	1	0	0	0	0	1
41	DM/PM	0	26	0	1	0	0	0	0	1	1	0	28.0277	1	0	0	1	0	151	94	4.35	47.9	4.62	0.94	3.51	0.82	4.5	419	14	0	1	1	0	1	1	1	0	0	0	0
42	DM/PM	0	60	0	0	1	0	0	0	0	1	1	28.125	0	0	0	1	0	149	93	4.27	44.1	4.14	2.22	1.37	0.72	6	320	9.33	0	1	1	1	0	1	1	0	0	1	1
43	DM/PM	0	74	0	1	0	0	0	0	1	1	1	28.1969	0	0	0	1	1	149	63	36	30.3	3.58	0.6	1.57	3.26	5	130	8.55	1	1	1	1	0	0	0	0	0	0	1
44	DM/PM	1	60	0	0	0	0	0	0	0	0	0	16.185	1	1	0	0	1	132	80	39.5	30.1	5.79	1.08	4.33	1.89	6.5	401	6.11	1	1	1	0	0	1	0	0	0	0	0
45	DM/PM	1	45	0	0	0	0	0	0	0	0	1	17.94	0	1	0	0	0	107	70	32.39	35.9	3.41	0.64	2.32	1.01	3.7	214	19.2	1	1	1	0	0	1	1	0	0	0	1
46	DM/PM	1	57	0	0	0	0	1	0	1	1	1	17.6899	0	0	0	1	1	144	82	73.4	37.8	9.55	1.28	7.41	2.27	4.9	562	19.4	1	1	0	1	0	1	1	1	1	0	0
47	DM/PM	1	49	0	0	0	0	0	0	0	0	1	18.23	0	0	0	0	0	117	64	10.8	38.3	3.2	1.97	2.12	1.03	6.1	301	11.4	1	1	1	0	0	1	0	0	0	0	0
48	DM/PM	1	76	0	0	0	0	0	0	0	0	1	18.4265	0	0	0	1	1	150	85	67.6	32.2	6.54	1.06	3.73	1.21	5.2	229	7.49	0	1	0	1	0	1	1	0	0	0	0
49	DM/PM	1	65	0	0	0	0	0	0	0	0	1	19.7778	0	0	0	0	0	129	67	25.18	29.4	5.75	0.82	4.11	2.78	8.4	355	16	0	1	1	0	0	1	1	0	0	0	0
50	DM/PM	1	50	1	0	0	0	0	0	0	1	0	20.12	0	0	0	1	1	148	104	40	35.6	4.4	0.57	3.25	2.14	4.8	243	11.7	1	1	1	1	1	1	0	0	0	0	0
51	DM/PM	1	53	1	0	0	0	0	0	1	1	1	19.8189	0	0	0	0	1	107	77	9.74	27.3	4.09	1.06	2.38	1.44	4.9	257	18.9	1	1	1	1	1	1	0	0	0	0	0
52	DM/PM	1	59	1	1	0	0	0	1	0	1	1	19.9219	0	0	0	1	1	171	106	6.28	31	5.49	0.62	3.55	3.03	6	486	19.4	1	1	1	1	0	1	1	0	0	1	1
53	DM/PM	1	57	1	0	0	0	0	0	1	1	0	20.93	0	0	1	1	1	140	91	10.1	33.2	4.16	0.6	2.83	2.03	10.9	454	10.8	1	1	1	1	0	1	1	0	0	0	1
54	DM/PM	1	55	0	1	0	1	0	0	0	1	0	20.5078	1	1	0	0	1	106	69	15.9	38.2	5.16	1.02	3.33	2.82	12.33	252	26	1	1	0	1	0	1	0	0	0	0	0
55	DM/PM	1	26	0	0	0	0	0	0	0	0	0	20.68	1	0	0	0	1	122	73	5.24	36.6	5.73	0.82	4.14	3.2	3.9	229	11.3	1	1	1	1	0	1	1	0	0	0	0
56	DM/PM	1	74	0	1	0	1	0	0	0	1	0	20.7667	0	0	0	0	1	143	94	18.8	31	8.03	1.65	3.74	4.12	3.8	270	14	1	0	0	1	0	0	0	0	0	0	0
57	DM/PM	1	79	0	0	0	0	0	0	0	0	0	20.8247	0	0	0	0	1	118	63	7.51	26.2	4.83	0.67	3.38	1.39	5.5	298	12.4	0	1	1	1	0	1	0	0	1	0	0
58	DM/PM	1	69	0	1	0	0	1	0	1	1	1	20.9321	0	0	0	0	1	106	73	7.34	26.1	5.33	1.01	3.13	2.16	5.6	445	19.7	1	1	1	1	0	1	0	0	0	0	0
59	DM/PM	1	53	1	1	0	0	0	0	0	1	1	21.03	0	0	0	1	1	140	85	14	35.9	5.71	1.44	3.72	1.26	5.3	451	10.5	1	1	0	1	1	1	1	0	0	0	0
60	DM/PM	1	61	0	0	0	0	0	0	0	0	1	21.0938	0	0	1	1	0	135	66	29.42	29.7	4.8	0.96	3.11	1.47	9.1	132	15.8	0	1	0	0	0	1	1	0	0	0	0
61	DM/PM	1	54	0	1	0	0	1	0	0	1	1	21.1927	0	0	0	0	1	118	83	6.7	36.7	4.37	0.84	2.72	1.77	5.2	243	15.6	1	1	0	1	0	1	0	0	0	0	0
62	DM/PM	1	74	0	1	1	0	1	1	0	1	0	21.44	0	0	0	0	1	100	53	25	31.4	8.11	1.08	5.69	1.83	3.8	321	5.56	1	1	0	1	1	1	1	1	0	0	0
63	DM/PM	1	56	1	0	0	0	0	0	0	1	1	21.2183	0	0	0	0	0	89	56	41.57	33	4.41	0.86	3.04	0.81	3.6	301	33.6	1	1	1	1	1	1	0	1	0	1	1
64	DM/PM	1	59	0	0	0	0	0	0	0	0	1	21.7865	0	0	1	0	1	159	89	4.21	45.4	10.92	1.21	8.01	3.34	8.6	411	9.16	1	1	0	0	0	1	0	0	0	0	0
65	DM/PM	1	67	0	0	0	0	0	0	0	0	0	21.8724	1	0	0	0	0	122	86	9.11	33.9	4.21	0.71	2.55	2.06	9.3	363	17.3	1	1	1	0	1	1	0	0	0	0	0
66	DM/PM	1	33	0	0	0	0	1	0	0	1	1	21.9363	0	0	0	0	0	110	83	8.01	36.4	4.13	0.91	2.6	1.05	4	200	14.8	0	1	0	1	0	1	1	0	0	0	0
67	DM/PM	1	65	0	1	0	0	1	1	1	1	1	22.8516	0	0	0	0	1	128	70	6.81	31.1	4.55	0.98	2.93	1.23	4.3	207	12	1	1	1	1	0	1	0	0	0	0	0
68	DM/PM	1	57	0	1	0	0	1	0	0	1	1	22.25	0	0	0	1	0	113	64	24.8	33.3	4.98	0.68	3.36	1.67	4.8	358	22.5	1	1	1	1	1	1	1	1	0	0	1
69	DM/PM	1	55	1	0	1	0	0	0	0	1	1	23.1911	0	0	0	0	1	99	69	10.03	32.7	7	1.34	5.06	1.51	5.8	228	17.3	1	1	1	1	0	1	1	0	1	0	0
70	DM/PM	1	50	0	1	0	1	1	0	0	1	1	23.21	0	0	0	0	1	107	70	11.1	32	5.79	0.96	3.83	3.15	5.2	323	16.1	1	1	1	1	0	1	0	0	0	0	0
71	DM/PM	1	56	1	0	0	0	0	0	0	1	1	23.6832	0	0	0	1	1	145	86	7.56	34.7	6.18	1.2	3.65	4.47	4.7	287	19.4	1	1	0	1	1	1	0	0	0	0	0
72	DM/PM	1	47	0	0	0	0	0	0	0	0	1	23.7387	0	0	0	0	1	132	91	5	38.5	5.04	0.9	3.62	1.11	4.4	264	14.5	1	1	1	0	0	1	1	1	0	0	0
73	DM/PM	1	55	1	0	1	1	1	1	0	1	1	23.9188	0	0	1	1	0	146	52	21.7	30.8	4.45	0.89	3.08	1.08	8.8	370	8.2	0	1	1	0	0	1	0	0	0	0	1
74	DM/PM	1	50	1	0	1	0	0	0	1	1	0	24.0055	0	0	1	0	0	119	79	35	21.3	6.75	1.29	4.02	1.8	10.4	210	19.9	1	1	1	1	0	0	0	0	0	1	1
75	DM/PM	1	81	1	1	0	1	1	1	0	1	0	24.2188	1	0	0	0	1	155	85	75.2	20.6	4.98	0.53	4.29	1.53	4.7	259	14.1	1	1	1	1	1	1	1	0	0	0	0
76	DM/PM	1	68	1	0	0	0	0	0	1	1	1	24.2215	0	0	0	0	1	151	91	65.1	27.9	8.25	1.11	5.83	3.4	7.8	367	10.5	0	1	1	1	0	0	1	1	0	0	0
77	DM/PM	1	52	0	0	0	0	0	0	0	0	0	24.4646	1	1	0	0	0	110	70	84	27.6	4.26	0.62	3.4	1.01	5.5	167	17.6	0	1	1	0	1	0	0	1	0	0	0
78	DM/PM	1	47	1	0	0	0	0	0	0	1	1	24.5632	0	0	0	0	1	146	83	25.3	31.2	4.81	1	3.23	1.64	6.3	276	13.6	1	1	1	1	0	1	0	0	0	0	0
79	DM/PM	1	53	1	1	0	0	0	0	0	1	1	24.6669	0	0	0	1	1	140	85	7.44	44.6	5.71	1.44	3.72	1.26	4.2	248	10.5	1	1	1	1	0	1	1	0	0	0	0
80	DM/PM	1	58	0	1	0	1	1	0	1	1	1	24.9904	0	0	0	0	1	105	68	24	36	6.98	1.85	4.14	2.02	4.7	254	12.8	1	1	0	1	0	1	0	1	1	0	0
81	DM/PM	1	55	0	0	0	0	0	0	0	0	1	25.11	0	0	0	0	1	120	80	19	38.2	6.25	1.42	3.98	1.63	5.3	297	12.6	1	1	0	0	0	1	0	0	0	0	0
82	DM/PM	1	47	1	0	0	0	0	0	0	1	1	26.1427	0	0	0	0	1	112	78	9.99	33.7	4.34	1.07	2.4	1.81	9.3	229	21.3	0	1	1	1	0	1	0	0	0	0	0
83	DM/PM	1	43	0	0	0	1	0	0	0	1	1	26.21	0	0	0	1	0	97	64	12.6	34.5	3.99	0.68	1.9	3.69	5.6	238	10.7	0	1	1	1	0	1	0	0	0	0	0
84	DM/PM	1	67	0	1	0	1	0	0	0	1	1	26.5625	0	0	0	0	1	148	87	7.28	28.4	4.47	0.59	2.78	3.18	7.2	242	12	1	1	1	1	0	1	0	0	1	0	0
85	DM/PM	1	32	0	1	0	0	1	0	0	1	1	28.4082	0	0	0	0	0	120	84	61	24.8	3.22	0.79	1.82	1.47	3.1	511	14.7	1	1	1	1	0	1	1	0	0	0	0
86	DM/PM	1	58	1	1	0	0	1	0	0	1	0	32.34	0	0	1	0	1	135	71	51.5	32.6	4.02	0.63	2.74	1.89	9.8	275	16.5	1	1	1	1	0	1	1	0	0	0	0
87	SSc	0	57	0	1	1	0	1	0	0	1	0	15.625	0	0	0	0	0	125	93	26.6	28.7	2.1	0.86	1.03	1.55	7.7	547	15.2	1	1	0	0	0	0	0	0	0	0	0
88	SSc	0	78	1	1	0	1	1	0	0	1	0	16.03	1	1	0	0	0	120	80	20.6	34.7	4.01	0.72	2.63	1.43	4.3	398	17.9	1	1	0	0	0	0	1	0	0	0	0
89	SSc	0	78	1	1	0	1	1	0	0	1	0	16.43	1	0	0	0	0	112	80	21	37	3.83	0.72	2.63	1.43	4.3	398	17.9	1	1	0	0	0	0	1	0	0	0	0
90	SSc	0	28	0	0	0	0	0	0	0	0	1	17.2584	0	0	0	0	0	116	49	5.88	41.2	2.6	0.96	1.1	0.71	4.4	262	28.8	1	1	0	1	0	0	1	0	0	0	1
91	SSc	0	24	0	0	0	0	0	0	0	0	1	17.7096	0	0	0	0	0	102	67	9.57	36.2	3.82	0.88	2.53	1.09	5.3	177	14.4	1	1	0	0	0	1	1	0	0	0	0
92	SSc	0	50	1	1	0	0	1	0	1	1	1	18.2899	0	0	0	0	1	120	90	40.3	28.4	2.44	0.3	1.01	2.83	4.6	345	10.1	1	1	0	0	0	0	0	0	0	0	1
93	SSc	0	37	1	0	0	1	0	0	1	1	1	18.4804	0	0	0	0	0	118	87	12.65	31	1.4	0.28	0.7	0.91	4	225	36.5	1	1	0	0	1	0	1	0	0	0	0
94	SSc	0	37	1	0	0	1	0	0	1	1	1	18.51	0	0	0	0	0	120	81	13	33.7	1.69	0.96	0.58	1.2	8	209	29	1	1	0	0	0	0	1	0	0	0	0
95	SSc	0	48	1	1	0	0	0	0	0	1	1	19.052	0	0	0	0	0	107	77	27.94	26.8	2.98	0.73	1.7	1.63	4.3	204	13.3	0	1	1	0	0	1	1	0	0	0	0
96	SSc	0	48	1	1	0	0	0	0	1	1	1	19.2	0	0	0	0	0	96	65	9.94	30.1	2.98	1.01	1.85	2.45	5.1	312	14.6	0	1	0	0	1	1	1	0	0	0	0
97	SSc	0	64	0	1	0	0	1	0	0	1	1	19.4674	0	0	0	0	0	110	70	25.6	30.9	2.51	0.67	1.36	1.12	2.4	332	12.4	1	1	0	0	1	0	0	0	0	0	0
98	SSc	0	50	0	0	0	0	0	0	0	0	1	19.94	0	0	0	0	1	117	86	5.24	37.7	3.17	0.68	1.75	1.71	4.5	299	26.5	1	1	0	0	0	1	1	0	0	0	1
99	SSc	0	28	0	0	0	0	0	0	0	0	1	20.16	0	0	0	0	1	103	74	5.29	40.3	3.9	0.73	1.44	4.13	5	264	20.8	1	1	0	0	0	1	1	0	0	0	0
100	SSc	0	35	0	0	0	0	0	0	0	0	1	19.9792	0	0	0	0	0	131	85	12.94	49.3	3.59	1.08	2.1	1.1	4.3	255	15.6	1	1	0	0	0	0	0	0	0	0	0
101	SSc	0	51	0	0	0	0	0	0	0	0	1	20.0777	1	0	0	0	0	146	100	22.55	40.8	4.85	1.15	2.99	1.57	4.4	234	19.4	1	1	0	0	0	1	1	0	0	0	1
102	SSc	0	46	1	1	1	0	0	0	0	1	1	20.26	0	0	0	0	1	130	132	24.3	34.5	8.58	1.87	5.16	3.2	7.6	287	11	0	1	0	0	0	1	0	1	0	1	1
103	SSc	0	46	1	0	0	0	0	0	0	1	1	20.5457	0	0	0	0	1	99	67	24.3	35	8.28	1.63	5.1	4.7	8.9	365	14	0	1	0	0	0	1	0	1	0	1	1
104	SSc	0	34	0	0	0	0	1	0	0	1	1	20.5693	0	0	0	0	0	87	58	5.04	35.5	4.93	1.53	2.56	0.62	4.5	295	9.06	1	1	0	0	0	1	1	0	0	0	0
105	SSc	0	47	0	0	0	0	0	0	0	0	0	21.0772	0	0	0	0	1	121	83	3.84	45.5	5.05	1.2	2.77	3.43	4.7	386	19	1	1	0	0	0	1	1	0	0	0	1
106	SSc	0	14	1	0	0	1	1	0	0	1	1	21.4533	0	0	0	0	0	127	66	10	48.9	2.87	0.96	1.62	0.88	4.9	587	16.4	1	1	0	0	0	1	1	0	0	0	0
107	SSc	0	62	0	0	0	0	0	0	0	0	1	21.75	0	0	0	0	1	135	71	2.04	35.3	5.43	1.07	3.21	2.33	5.5	285	12.4	1	1	0	0	1	1	0	0	0	0	0
108	SSc	0	67	1	1	0	1	1	0	0	1	1	22.1003	0	0	0	0	0	143	70	3.43	39.4	2.51	0.67	1.36	1.12	6.4	285	17	0	0	0	0	0	0	1	0	0	0	0
109	SSc	0	67	1	1	0	1	1	0	0	1	1	22.59	0	0	0	0	0	138	73	4	38.3	2.37	0.86	1.42	1.23	6.7	293	15.8	0	0	0	0	1	0	1	0	0	0	0
110	SSc	0	57	0	1	0	1	1	0	0	1	1	22.37	0	0	0	0	0	133	75	5.25	43.9	4.93	1.53	2.56	0.62	4.7	331	11.1	1	0	0	0	1	1	1	0	0	0	0
111	SSc	0	39	0	0	0	0	0	0	0	0	1	23.2446	0	0	0	0	1	134	88	23	37.9	3.73	1.02	2.22	1.76	4.5	272	15.8	1	0	0	0	0	1	1	0	0	0	0
112	SSc	0	85	1	1	0	0	1	0	1	1	1	23.4	0	0	1	1	0	173	87	6	47.3	5.4	1.69	3.1	1.54	3.9	493	18.7	1	1	0	0	0	0	0	0	0	0	0
113	SSc	0	85	1	1	0	0	1	0	1	1	1	23.4952	0	0	1	1	0	145	87	8	47.3	6.3	1.28	3.47	1.89	5.4	433	18.6	1	1	0	0	0	0	0	0	0	0	0
114	SSc	0	35	0	1	1	0	1	0	0	1	1	23.634	0	1	0	0	1	103	58	33	31.6	5.87	1.23	3.9	1.51	5.1	183	18	1	1	0	0	0	1	1	0	0	0	0
115	SSc	0	48	0	0	0	0	0	0	0	0	1	23.7259	0	0	0	0	1	89	47	5.46	35.8	4.12	0.64	1.9	3.64	4.3	351	15.8	1	1	0	0	0	0	1	0	0	0	0
116	SSc	0	48	0	0	0	0	0	0	0	0	1	23.77	0	0	0	0	1	89	47	25.46	35.8	4.56	0.89	1.87	3.45	5.3	362	16.7	1	1	0	0	0	0	1	0	0	0	0
117	SSc	0	24	1	0	0	0	0	0	0	1	1	24.0346	0	0	0	0	0	137	78	22.87	41.7	2.67	0.79	1.56	1.22	5.5	289	8.68	0	0	0	0	0	0	1	0	0	0	0
118	SSc	0	43	0	1	0	0	0	0	0	1	1	25.356	0	0	0	0	1	134	79	14.96	39.2	5.07	0.92	2.76	3.67	4.8	230	15.6	1	1	1	0	0	1	1	0	0	0	0
119	SSc	0	38	0	0	0	0	0	0	0	0	1	26.6389	0	0	0	0	1	121	79	10	42.8	3.58	0.85	2.07	1.74	5.2	152	12.9	0	0	0	0	1	1	0	0	0	0	1
120	SSc	0	58	0	1	0	0	1	0	0	1	1	28.12	0	0	0	0	1	100	60	5.84	45	4.63	0.91	2.31	2.48	4.8	355	11.4	0	1	0	0	0	1	0	0	0	0	0
121	SSc	0	58	0	1	0	0	1	0	0	1	0	28.3203	0	0	0	0	1	88	60	5.84	45	5.09	1.24	3.66	2.37	5.5	376	12.3	0	1	1	0	0	1	0	0	0	0	0
122	SSc	1	43	1	0	0	1	0	0	0	1	0	17.1468	0	0	0	0	0	87	60	14.5	33.5	4.47	0.69	3.47	1.12	4.6	284	31	1	1	0	0	0	1	1	0	0	0	0
123	SSc	1	51	0	0	0	0	0	0	0	0	1	17.88	0	0	0	0	0	96	65	9	39.4	3.67	1.01	1.89	2.03	6.5	268	19.4	1	1	0	0	1	1	1	0	0	0	0
124	SSc	1	48	0	0	0	0	0	0	0	0	1	18.2563	1	1	0	0	1	113	79	15.61	33.9	5.18	1.18	3.44	1.12	4.4	194	10.4	1	1	0	0	0	1	0	0	0	0	0
125	SSc	1	60	0	1	1	0	0	0	0	1	1	18.4911	0	0	0	0	0	105	77	22.66	34.4	4.06	0.65	2.75	1.07	2.9	242	31	1	1	0	0	0	1	1	0	0	0	0
126	SSc	1	37	0	0	0	0	0	0	0	0	1	19.0677	0	0	0	0	0	96	60	8.26	35.4	3.1	0.63	1.92	1.88	6.1	272	19.6	1	1	0	0	0	1	0	0	0	0	0
127	SSc	1	43	0	0	0	0	0	0	0	0	1	19.42	0	0	0	0	1	140	85	5.99	28.9	5.71	1.42	3.37	3.4	3.7	368	9.25	1	1	0	0	0	1	0	0	0	0	0
128	SSc	1	49	0	0	1	0	0	0	0	1	1	19.63	0	0	0	0	1	110	70	28.4	34.1	4.74	0.9	2.94	2.6	5.9	155	19.3	1	1	0	0	0	1	0	0	0	0	0
129	SSc	1	53	0	1	0	0	0	0	0	1	1	19.76	0	0	0	0	1	123	68	34.1	35.7	5.6	0.65	2.26	2.7	6.3	482	14	1	1	1	0	1	1	0	0	0	0	0
130	SSc	1	33	0	0	0	0	0	0	0	0	1	20.34	0	0	0	0	0	125	77	11.31	36.8	3.2	0.57	1.62	2.42	5.9	234	27.4	1	1	1	0	0	1	1	0	0	0	0
131	SSc	1	62	1	1	0	0	1	0	1	1	0	20.24	0	0	0	0	1	110	76	58.68	32.6	5.88	1.3	3.8	1.48	4.6	345	20	1	1	1	1	1	1	0	0	0	0	0
132	SSc	1	77	0	1	0	1	1	0	1	1	0	20.5761	1	1	0	1	1	165	90	23	35.7	5.98	1.64	3.52	0.87	5.2	206	11.6	1	1	0	0	0	1	1	0	0	0	1
133	SSc	1	59	1	1	1	0	0	1	0	1	1	20.67	0	0	0	1	1	171	106	15.6	31.6	5.49	0.62	3.55	3.03	8.9	458	19.4	1	1	1	0	0	1	1	0	0	1	0
134	SSc	1	61	0	0	0	0	1	0	0	1	1	20.8889	0	1	0	0	1	109	74	8.26	34.4	8.83	1.97	5.73	4.22	4.4	186	15.6	1	1	1	0	0	1	1	1	0	0	0
135	SSc	1	22	0	0	1	0	0	0	1	1	1	21.048	0	0	0	0	0	115	65	19.8	34.5	3.11	0.72	1.82	1.51	4.9	200	19.5	1	1	1	0	0	1	0	0	0	0	0
136	SSc	1	45	0	0	0	0	0	0	0	0	1	21.2084	0	0	0	1	0	118	79	21	41.6	5.36	1.12	3.6	1.68	5	169	30.3	1	1	1	0	0	1	1	0	0	0	0
137	SSc	1	79	0	0	0	0	0	0	0	1	0	21.2279	1	1	0	1	0	189	60	33	28.4	4.57	1.35	2.58	1.83	6.6	423	17.9	1	1	0	0	1	1	0	0	0	0	0
138	SSc	1	26	0	0	0	0	0	0	0	0	1	21.22	0	0	0	0	1	122	75	14.38	35.4	7.48	0.97	5.3	1.56	3.9	268	11.4	1	1	0	0	1	1	0	1	0	0	1
139	SSc	1	50	0	0	0	0	0	0	0	0	1	21.7047	0	0	0	0	1	100	61	8	32.3	4.4	0.54	1.89	2.53	4.5	220	17	1	1	0	0	0	1	0	0	0	0	0
140	SSc	1	52	0	0	0	0	0	0	0	0	1	22.12	0	0	0	0	0	104	80	95	29.9	2.61	0.64	1.83	1.11	5.4	210	19.2	1	1	0	0	0	1	0	0	0	0	0
141	SSc	1	60	0	1	0	1	0	0	0	1	1	22.36	0	0	1	0	1	104	66	26.6	34.4	3	0.69	3.71	1.58	3.6	430	20.6	1	0	0	0	1	1	0	0	0	0	0
142	SSc	1	56	1	1	0	1	1	1	1	1	1	22.3945	0	0	0	1	1	144	70	10	34.1	4.4	0.59	2.7	3.55	4.7	323	16.1	1	1	0	0	0	1	1	0	0	0	1
143	SSc	1	47	1	1	0	0	0	0	0	1	1	22.65	0	0	0	0	1	126	77	27.56	35.9	4.09	0.64	2.43	3.7	6.1	257	11.3	1	1	0	0	1	1	1	0	0	0	0
144	SSc	1	47	1	1	0	0	0	0	0	1	1	22.6562	0	1	0	0	1	123	73	12.76	36	4.32	0.85	2.65	3.7	5.9	312	12.7	1	1	0	0	0	1	1	0	0	0	0
145	SSc	1	59	0	0	1	0	0	0	0	1	0	22.36	0	0	0	1	0	156	83	30	29	4.56	0.69	3.32	1.44	5	583	15.9	1	1	0	0	0	1	0	0	0	0	0
146	SSc	1	74	0	1	0	0	0	0	0	1	1	22.9218	0	0	0	0	0	130	74	3.77	31.8	3.61	0.81	1.9	1.87	6.7	451	18.1	1	1	1	0	1	1	0	0	0	0	0
147	SSc	1	82	1	1	0	1	1	0	0	1	1	22.9398	0	0	0	0	1	101	61	11.1	38.5	4.35	0.86	2.6	1.96	6.7	306	15.9	0	1	1	0	0	1	1	0	0	0	0
148	SSc	1	55	0	0	0	0	0	0	0	0	1	23.57	0	0	0	0	1	139	80	8.26	35	5.7	0.8	4.1	2.29	4.2	540	6.02	1	1	0	0	0	1	1	0	0	0	1
149	SSc	1	64	1	1	0	0	0	0	0	1	1	23.4339	0	0	1	1	1	163	87	10.93	38.5	6.06	1.23	3.22	5.73	6.3	329	16	1	1	1	0	1	1	0	1	0	1	1
150	SSc	1	49	0	1	0	0	0	0	1	1	1	23.7332	0	1	0	1	1	111	72	8.26	37.4	4.99	0.67	2.83	3.22	6.1	342	16.9	1	1	0	0	1	1	0	0	0	0	0
151	SSc	1	59	0	1	0	1	0	0	0	1	0	24.92	1	0	0	0	1	104	58	71.5	39.2	4.66	1.09	2.71	2.15	4.7	201	17.3	1	1	0	0	0	1	1	0	0	0	0
152	SSc	1	48	1	0	1	1	1	0	1	1	1	24.974	0	0	0	1	1	159	99	20.5	35.8	5.71	0.75	4.36	2.2	7.6	332	11.6	1	1	1	0	1	1	1	0	0	0	0
153	SSc	1	61	0	1	0	0	0	0	0	1	1	25.3906	0	0	0	1	0	141	75	16.96	38.1	5.64	1.35	3.77	1.37	5.9	241	11.8	1	1	0	0	0	1	1	0	0	1	1
154	SSc	1	55	0	0	0	0	0	1	0	1	1	25.5588	0	0	0	1	1	136	96	17.5	39.1	5.34	0.78	3.6	2.89	3.6	292	13.9	1	1	0	0	0	1	1	1	0	0	1
155	SSc	1	74	0	1	0	1	1	1	0	1	0	26.12	0	0	0	0	0	134	76	23	31.4	4.4	0.87	2.51	2.89	3.7	320	10.7	1	1	0	0	1	1	0	0	0	0	0
156	SSc	1	23	1	0	0	1	0	0	0	1	1	27.0552	0	0	0	1	0	210	150	36.2	33.28	4.4	1.01	2.61	1.76	6.3	178	19.4	0	1	1	0	0	1	0	0	0	1	1
157	RA	0	47	0	0	1	0	0	0	0	1	1	14.4022	0	1	0	0	0	132	87	53.6	30.8	3.59	1.16	1.92	0.59	3.7	212	16	0	0	0	0	0	1	0	0	0	0	0
158	RA	0	57	0	1	0	0	1	0	1	1	1	16.6493	0	1	0	0	0	134	90	5.47	34.1	4.73	2.3	1.96	0.56	4.2	149	16.2	1	1	1	0	1	1	0	0	0	0	0
159	RA	0	46	0	0	0	0	0	0	0	0	1	17.2248	0	0	0	0	0	128	79	49	30.4	6.69	1.27	4.53	2.07	7.5	142	14	1	1	0	1	0	1	0	0	0	0	0
160	RA	0	47	0	0	0	0	0	0	0	0	1	18.026	0	0	0	0	0	118	41	33	38.5	3.77	0.79	2.11	1.64	6.2	256	24.4	1	0	0	0	0	1	0	0	0	0	0
161	RA	0	49	0	0	0	0	0	0	0	0	1	18.9866	0	0	0	0	0	99	65	13	30.1	6.76	0.82	2.94	8.78	6.2	551	21.7	1	0	1	0	0	1	1	0	0	0	0
162	RA	0	84	0	0	0	0	0	0	0	0	1	19.2234	0	0	1	1	0	157	69	80	33.2	4.05	1	2.63	0.8	4.4	190	17.1	0	0	0	0	1	1	0	0	0	1	1
163	RA	0	55	1	1	0	0	0	0	1	1	0	19.3821	1	0	0	0	0	124	80	72	30.8	4.11	0.91	2.72	0.83	2.8	288	29.5	0	1	0	0	0	1	0	0	0	0	1
164	RA	0	19	0	0	0	0	0	0	0	0	0	19.56	0	1	0	1	1	153	83	13	35.8	6.2	1.27	2.86	2.34	4.5	442	12	1	1	0	0	0	1	1	0	0	1	0
165	RA	0	19	0	0	0	0	0	0	0	0	0	19.8804	0	1	0	1	1	153	83	13	35.8	5.11	1.04	3.01	2.8	3.5	415	10	1	1	0	0	0	1	1	0	0	1	0
166	RA	0	76	0	1	0	0	0	1	0	1	1	20.2694	0	0	0	0	1	130	76	8.3	30.6	7.01	1.03	4.59	2.62	4.1	231	7.3	0	1	0	0	0	1	0	0	0	0	0
167	RA	0	18	1	0	0	0	0	0	1	1	1	20.24	0	0	0	0	0	123	86	6	40	4.51	1.07	2.38	1.89	5.8	339	9.85	1	1	0	0	0	1	0	0	0	0	0
168	RA	0	32	0	0	0	0	0	0	0	0	1	20.91	0	0	0	0	1	108	76	5	36.3	3.56	0.92	1.87	2.37	3.6	357	19.6	1	0	0	0	0	1	1	0	0	0	0
169	RA	0	32	0	0	0	0	0	0	0	0	1	20.96	0	0	0	0	1	110	78	25	34	3.88	0.96	1.93	2.14	4.5	431	20.8	0	1	0	0	0	1	1	0	0	0	0
170	RA	0	32	0	0	0	0	0	0	0	0	1	20.8325	0	0	0	0	1	111	76	30	37.7	3.44	0.89	1.93	2.09	4.8	368	18.6	0	1	0	0	0	1	1	0	0	0	0
171	RA	0	53	0	1	0	0	1	0	0	1	0	20.9042	0	0	0	0	0	125	84	37	32.4	4.85	0.97	3.47	0.87	5.5	458	17.3	1	1	0	0	0	1	0	0	0	0	0
172	RA	0	54	0	1	0	1	1	0	0	1	0	20.58	1	1	0	0	0	116	72	17	29.6	4.01	0.92	2.69	0.83	3.9	172	16.8	1	1	0	0	0	1	0	0	0	0	0
173	RA	0	61	0	1	1	0	1	0	0	1	1	21.0007	0	0	0	1	1	122	68	5	39.7	3.33	1.09	1.73	0.8	4.5	312	7.64	1	1	0	1	0	1	1	0	0	0	1
174	RA	0	26	1	0	0	0	1	0	0	1	1	21.3599	0	0	0	0	1	119	70	21.66	33.5	6.75	1.88	3.83	2.16	4.7	363	14.7	1	1	0	0	1	1	0	0	0	0	0
175	RA	0	51	0	1	0	0	0	0	0	1	1	21.6311	0	0	0	1	1	151	71	22.2	36.3	4.68	1.26	2.32	2.31	3.9	216	11.7	1	1	0	0	0	1	1	0	0	1	1
176	RA	0	43	1	1	0	0	0	0	1	1	1	21.83	0	0	0	0	0	98	54	58.3	34.3	3.7	1.3	1.86	1.08	4	234	17.3	1	1	0	0	0	1	0	0	0	0	0
177	RA	0	49	0	1	0	0	0	0	0	1	1	21.8522	0	0	0	0	1	157	87	5.29	41.7	4.23	0.83	1.87	5.74	6	192	22	0	1	0	1	0	1	0	0	0	0	0
178	RA	0	53	1	1	0	0	0	0	0	1	1	21.875	0	0	1	1	1	170	107	42.2	39.9	6.69	1.75	3.95	1.82	6.3	206	17.3	1	1	0	1	1	1	0	1	0	0	1
179	RA	0	45	0	1	0	0	0	0	0	1	1	21.87	0	0	0	0	1	105	67	5	38.7	4.03	0.68	2.39	2.41	4.5	279	17	1	1	1	0	0	1	0	0	0	0	0
180	RA	0	70	1	0	0	0	0	0	0	1	1	21.9076	0	0	0	1	0	155	72	7.04	26.8	3.53	0.98	1.92	1.42	5.1	310	21	1	1	0	0	0	1	0	0	0	0	1
181	RA	0	74	0	1	0	1	1	0	0	1	1	22.0604	0	0	0	1	0	146	66	12.47	35.5	4.06	1.18	2.12	1.2	4.2	381	15.4	0	1	0	0	0	1	0	0	0	0	1
182	RA	0	58	0	0	0	0	0	0	0	0	0	22.4323	0	1	0	0	0	124	72	73	30.6	3.47	0.67	2.16	1.56	4	196	11	0	0	0	0	0	1	0	0	0	0	0
183	RA	0	25	0	0	0	0	0	0	0	0	1	22.6757	0	0	0	0	0	140	94	14.59	40.8	4.45	1.17	2.82	1.23	3.8	249	12.8	1	1	0	0	0	1	1	0	0	0	0
184	RA	0	25	0	0	0	0	0	0	0	0	1	22.14	0	0	0	0	0	150	97	23	38	5.13	1.68	2.99	1.42	4.8	214	11.3	1	1	0	0	0	1	1	0	0	0	0
185	RA	0	66	0	0	0	0	0	0	0	0	1	22.92	0	1	0	0	0	111	71	9.63	36.9	4.76	0.97	2.6	1.95	4.7	371	19.9	1	0	0	0	0	1	0	0	0	0	0
186	RA	0	65	0	0	0	0	0	0	0	0	1	23.3091	0	0	0	0	1	130	64	4.56	38.8	6.09	1.18	3.83	2.6	4	230	18	1	0	0	0	0	1	1	1	0	0	1
187	RA	0	51	1	1	0	1	1	0	0	1	1	23.4952	0	0	0	1	0	145	86	2.57	31.3	2.71	0.95	1.37	0.68	3.7	276	15.2	0	1	1	0	0	1	0	0	0	0	1
188	RA	0	56	0	0	0	0	1	0	0	1	1	23.8751	0	0	0	0	0	114	55	5.82	36.3	4.4	1.3	2.38	0.95	5.4	255	13.3	1	0	0	0	0	1	0	0	0	0	0
189	RA	0	68	0	1	0	0	0	0	0	1	1	24.1415	0	1	1	0	0	153	65	43	24.8	3.51	0.83	1.91	1.56	7.4	224	16.7	1	0	0	0	1	1	0	0	0	0	0
190	RA	0	55	0	0	0	0	0	0	0	0	1	24.6956	0	0	0	0	0	114	71	39.5	34.1	3.7	1.19	1.99	1.22	4.6	132	27.1	1	1	1	0	0	1	0	0	0	0	0
191	RA	0	65	0	0	0	0	0	0	0	0	1	24.9227	0	0	1	1	1	172	93	52.2	29.9	4.71	0.7	2.74	1.64	6	121	15.2	1	0	0	0	1	1	1	1	0	0	1
192	RA	0	57	0	1	0	1	0	0	0	1	0	25.2595	0	0	0	0	0	149	84	32	32	4.18	0.93	2.58	1.59	3.2	328	14	1	0	0	0	0	1	0	0	0	0	0
193	RA	0	66	0	1	1	0	1	0	0	1	1	25.3906	0	0	1	1	0	180	74	23.5	33.3	4.16	1.47	2.09	0.8	4.2	349	12.1	1	0	0	0	0	1	1	0	0	0	1
194	RA	0	68	1	0	0	0	0	0	1	1	1	25.7778	0	0	0	1	1	151	80	56	38.2	6.69	1.27	4.53	2.07	5.7	320	6.92	1	1	0	0	1	1	0	0	0	0	1
195	RA	0	57	0	1	1	0	0	0	0	1	1	25.9107	0	0	0	1	1	155	95	8.4	36.5	6.12	1.41	3.48	1.5	4.2	382	19.7	0	1	1	0	0	1	0	1	0	1	0
196	RA	0	57	0	1	1	0	0	0	0	1	1	26.1626	0	0	0	1	0	172	103	20.4	38	4.4	1.11	2.71	1.09	4.3	227	13.8	0	1	0	0	0	1	1	0	0	0	0
197	RA	0	49	0	0	0	0	0	0	0	0	0	26.7698	1	0	0	0	1	127	83	8.79	23.9	5.55	0.78	3.98	1.73	4.2	174	11	1	0	1	0	0	1	0	0	0	0	0
198	RA	0	68	0	0	0	0	0	0	0	0	1	27.0721	0	0	0	0	1	132	81	9.59	37.6	4.83	0.97	2.27	3.21	5.7	270	10.1	0	0	0	0	0	1	0	0	0	0	0
199	RA	0	36	0	0	0	0	0	0	0	0	1	27.6888	0	0	0	0	0	121	83	5.65	37.5	4.88	1.42	2.58	2.16	3.6	373	11.9	1	1	0	0	1	1	0	0	0	0	0
200	RA	0	55	0	0	0	0	0	0	0	0	1	28.77	0	0	0	1	0	110	70	50.5	37.6	4.49	1.09	2.82	1.03	6.5	139	12.2	0	1	0	0	0	1	0	0	0	0	1
201	RA	0	51	0	0	1	0	1	0	0	1	1	28.1519	0	0	1	0	0	106	66	5.85	31.4	3.01	1.04	1.52	14.14	14	208	17.5	1	0	0	0	0	1	0	0	0	0	0
202	RA	0	35	0	0	0	0	0	0	0	0	0	28.1625	0	0	0	0	0	128	69	9.85	38	2.71	0.95	1.37	0.68	4.2	293	13.5	0	1	0	0	0	1	0	0	0	0	0
203	RA	0	77	0	1	1	0	0	0	0	1	1	28.229	0	0	1	1	0	160	80	27.5	36.7	4.8	1.18	3	0.85	4.7	162	14.6	1	1	1	1	1	1	1	0	0	1	1
204	RA	0	83	1	0	0	0	0	0	1	1	0	29.5858	0	0	0	0	0	135	49	43.5	28.7	3.97	0.97	2.54	0.61	6.3	272	14.3	1	1	0	0	0	1	0	0	0	0	1
205	RA	1	63	0	0	0	0	0	1	1	1	0	16.85	0	0	0	1	1	162	82	19.85	39.3	5.09	1.17	3.28	0.91	5.3	359	20.4	1	0	0	0	0	0	0	0	0	1	1
206	RA	1	54	1	1	0	1	0	0	1	1	0	16.7969	0	0	0	0	0	126	76	51	37	4.5	0.97	3.14	1.42	6.6	253	10.6	1	1	0	0	1	1	0	0	0	0	0
207	RA	1	51	0	0	0	0	0	0	0	0	1	17.3333	0	0	0	0	0	96	65	6.83	39.1	3.41	0.66	2.17	1.95	4.1	230	20	1	1	0	0	0	1	1	0	0	1	0
208	RA	1	61	1	1	0	1	1	0	1	1	1	17.58	0	0	0	1	0	135	65	20.6	36.4	3.88	0.67	2.37	1.51	6.4	341	8.3	1	0	0	0	0	1	0	0	0	1	1
209	RA	1	61	1	1	0	1	1	0	1	1	1	17.6693	0	0	0	1	0	135	65	22.5	36.4	3.97	0.68	2.72	1.48	3.8	535	7.22	1	0	0	0	0	1	0	0	0	1	1
210	RA	1	46	0	0	0	0	0	0	0	0	1	18.1061	0	0	1	0	0	105	70	38	32.3	3.4	0.96	2	0.85	7.9	118	10.3	0	1	0	0	0	1	1	0	0	0	0
211	RA	1	63	0	0	0	0	0	0	0	0	1	18.55	0	0	0	0	0	120	67	14	34.8	3.41	1.03	1.93	1.76	4.2	267	5.56	1	1	0	0	1	1	0	0	0	0	0
212	RA	1	67	1	0	1	0	0	1	0	1	1	19.08	0	0	0	0	0	108	62	20.3	35.7	5.39	1.78	3.06	1.95	5.4	386	27.2	0	1	1	0	0	1	0	0	0	0	0
213	RA	1	70	0	1	0	0	0	1	0	1	0	19.45	0	0	0	1	0	140	78	48	33	3.83	0.78	2.67	0.86	4.6	314	11.7	1	0	0	0	0	1	0	0	0	0	0
214	RA	1	70	0	1	0	0	0	1	0	1	0	19.5717	0	0	0	1	0	143	90	52.1	32.9	4.76	0.89	2.37	0.97	5	333	13	1	0	0	0	0	1	0	0	0	0	0
215	RA	1	56	0	0	0	0	0	0	0	0	0	19.8347	0	0	0	0	1	106	67	45	32.4	4.68	0.82	3.3	1.1	3.9	268	12.5	1	1	0	0	0	1	0	0	0	0	0
216	RA	1	73	1	1	0	0	0	0	0	1	1	19	0	0	1	1	0	130	68	71	28.8	4	0.88	2.7	1.89	17.2	171	17.8	1	1	1	0	0	0	0	0	0	0	0
217	RA	1	77	0	1	0	0	0	0	1	1	1	20.0777	0	0	1	0	0	117	86	15.95	33.8	4.13	0.94	2.76	1.04	9.3	389	15.2	1	1	1	0	0	1	0	0	0	0	0
218	RA	1	29	0	0	0	1	1	0	0	1	1	20.73	0	1	0	0	1	105	67	65	33.4	3.37	0.71	1.93	2.09	5.1	306	42.4	1	1	1	0	0	1	1	0	0	0	0
219	RA	1	49	0	0	1	0	1	0	1	1	1	21	0	0	0	1	1	154	86	8.79	38.7	5.79	1.47	3.98	0.91	4	126	16	0	0	0	0	0	1	0	1	0	0	0
220	RA	1	35	1	1	0	0	1	0	1	1	1	20.3954	0	0	1	1	1	198	92	19.03	40	6.17	0.94	3.97	2.48	7.8	282	20.2	1	1	1	0	0	1	0	0	0	1	1
221	RA	1	34	0	1	0	0	0	0	0	1	1	20.6612	0	0	0	0	0	128	74	13	33.7	3.59	0.76	2.13	1.17	5	327	31.5	1	1	0	0	0	1	0	0	0	0	0
222	RA	1	56	0	1	0	0	0	0	1	1	1	20.7756	0	1	0	1	1	161	48	21.28	39	6.22	1.98	3.46	1.31	3.8	309	12.1	1	0	0	0	1	1	0	0	0	0	1
223	RA	1	64	0	1	1	1	0	1	0	1	0	21.79	1	0	1	0	1	127	88	12.1	31.8	6.63	0.84	4.19	4.25	7.9	384	5.37	1	1	1	0	0	1	0	0	1	0	0
224	RA	1	79	1	1	0	0	1	0	0	1	0	21.17	0	0	0	0	0	141	60	72.5	30.7	4.36	1.41	2.48	0.92	3.9	261	17.3	0	1	0	0	0	1	0	0	0	0	0
225	RA	1	49	0	0	0	0	0	0	0	0	1	21.69	0	0	1	0	0	123	75	138	27.14	3.4	0.68	2.25	0.98	8.3	235	7.94	1	1	0	0	0	1	0	0	0	0	0
226	RA	1	65	0	1	0	0	1	0	1	1	1	21.5045	0	0	0	0	0	105	61	11.8	29.8	5.42	1.33	3.41	1.4	7.3	253	9.63	1	1	1	0	1	1	1	0	0	0	0
227	RA	1	45	0	0	1	1	1	0	0	1	1	21.6128	0	0	0	0	0	122	84	14.9	23.8	2.83	0.64	1.52	1.02	4	516	17.1	1	1	0	0	1	1	1	0	0	0	0
228	RA	1	77	0	1	0	0	0	0	0	1	1	21.82	0	0	0	0	0	106	47	15.1	35.4	4.97	0.87	3.83	1.01	4.7	288	12.3	1	1	1	0	0	0	0	1	0	0	0
229	RA	1	30	0	0	0	0	1	0	0	1	1	21.9289	0	0	0	0	1	107	74	6.21	24.3	7.95	0.88	5.07	4.23	4.7	293	12.7	0	0	0	0	0	1	1	1	0	1	0
230	RA	1	66	0	1	0	0	1	1	0	1	0	22.1443	0	0	0	1	1	120	80	28.2	33.3	6.04	0.87	4.73	1.24	7.9	552	33.9	1	1	0	0	0	1	0	0	0	1	1
231	RA	1	62	1	0	0	0	1	0	1	1	1	22.6562	0	0	0	0	0	130	82	45.6	29.6	3.44	0.92	2.28	0.72	3.9	287	24.9	1	1	0	0	0	1	0	0	0	0	0
232	RA	1	63	0	0	0	0	0	0	0	0	1	22.6667	0	0	0	0	0	116	73	36.5	34.8	3.99	0.78	2.88	0.91	3.8	278	22.4	1	1	0	0	0	1	0	0	0	0	0
233	RA	1	59	0	1	0	0	0	0	0	1	0	22.6757	0	0	0	0	0	158	70	31.6	28.1	4.56	0.69	3.32	1.44	5.9	483	21.3	0	1	1	0	0	1	0	0	0	0	0
234	RA	1	61	0	0	0	0	0	0	1	1	1	23.0469	0	0	1	1	1	151	73	7.8	39.3	5.9	1.21	3.12	1.45	9.4	438	12	1	1	0	0	0	1	1	0	0	0	0
235	RA	1	61	0	0	0	0	0	0	1	1	1	23.65	0	0	1	1	1	148	72	6.45	39.3	5.83	1.21	2.35	1.48	10.6	504	15.2	1	1	0	1	0	1	1	0	0	0	0
236	RA	1	37	0	0	0	0	0	0	0	0	0	23.1206	0	0	0	1	0	140	86	14	40.3	3.51	0.71	2.06	2.14	4.2	643	22.9	0	1	0	0	0	1	1	0	0	0	0
237	RA	1	48	0	0	0	0	0	1	0	1	1	23.2166	0	0	0	0	0	149	80	32.6	36.9	5.21	1.52	3.41	0.81	3.9	251	24.3	1	0	0	0	0	1	0	0	0	0	0
238	RA	1	63	1	0	0	0	0	0	0	1	0	23.47	1	0	1	1	0	139	79	13.59	27.2	3.77	1.14	2.5	1.05	8.9	179	9.01	1	0	0	0	1	1	1	0	0	0	0
239	RA	1	51	0	1	0	0	1	0	1	1	1	23.4375	0	1	0	0	0	129	72	18.4	34.9	5.34	1.95	2.71	1.4	4.6	190	23.4	1	1	1	0	0	0	1	0	0	0	0
240	RA	1	63	1	0	0	0	0	1	0	1	0	23.32	1	0	1	1	0	139	79	13.59	27.2	3.77	1.14	2.5	1.05	8.9	179	9.01	1	0	0	0	0	1	1	0	0	0	0
241	RA	1	60	0	1	0	0	0	0	1	1	1	23.5355	0	0	1	1	1	178	80	50	40	4.85	0.89	3.01	1.77	8.8	188	7.06	1	1	1	0	0	1	1	0	0	0	0
242	RA	1	60	0	1	0	0	0	0	1	1	1	23.53	0	0	1	1	1	170	86	42.1	30.8	4.35	1.03	3.01	1.77	7.6	200	8.4	1	0	0	0	1	1	1	0	0	0	0
243	RA	1	72	0	0	0	0	0	1	0	1	0	23.79	1	1	0	1	0	161	89	84	28.2	3.3	0.86	2.2	0.74	5.3	261	11.8	1	1	0	0	0	1	1	0	0	0	1
244	RA	1	72	0	0	0	0	0	1	0	1	0	23.5615	1	1	0	1	0	161	89	67	28.2	4.3	0.86	3.32	1.23	4.4	261	11.8	1	1	0	0	0	1	1	0	0	0	1
245	RA	1	68	1	1	0	1	0	1	1	1	1	23.7954	1	1	0	0	1	141	63	61.61	39.8	6.22	1.26	4.41	1.1	5	209	15.4	1	1	0	0	1	1	0	1	0	0	0
246	RA	1	42	0	1	0	0	0	0	0	1	1	24.0346	0	0	0	0	0	130	79	20	32	4.32	1.11	2.93	0.8	5.9	345	27.5	1	1	0	0	0	1	0	0	0	0	0
247	RA	1	42	0	1	0	1	0	0	0	1	1	24.0346	0	0	0	0	0	134	80	18	31.9	4.55	1.23	3.67	0.98	6.3	367	26.4	1	1	1	1	1	1	0	0	0	0	0
248	RA	1	66	1	1	0	0	1	0	0	1	1	24.4494	0	1	1	1	1	148	86	54.9	37.1	5.3	1.29	3.34	0.76	6.8	341	13.6	0	1	0	0	0	0	0	1	0	0	1
249	RA	1	61	0	1	0	0	1	0	0	1	1	24.5632	0	0	0	1	0	148	88	24.3	33.9	4.31	1.03	2.89	1.38	5.4	375	17.4	1	0	0	0	1	0	0	0	0	1	1
250	RA	1	69	0	1	0	1	1	0	1	1	0	24.8016	0	0	0	0	1	160	94	5.67	39.8	6.04	1.3	4.01	1.78	6.6	180	17.1	1	0	0	0	0	1	0	1	0	0	1
251	RA	1	69	1	1	1	0	1	0	0	1	1	25.31	0	0	0	1	0	172	95	62	25.1	4.32	1.11	2.93	0.8	3.6	489	13.9	1	0	0	0	1	1	0	0	0	1	0
252	RA	1	69	1	1	0	1	1	0	0	1	1	25.54	0	0	0	1	0	175	90	58	26	4.32	1.11	2.93	0.8	8.6	489	13.9	0	0	0	0	0	1	0	0	0	1	1
253	RA	1	68	0	1	0	0	0	0	1	1	1	31.4453	0	0	0	1	1	121	74	16	40.5	5.29	1.58	2.94	1.44	5.9	256	11.8	1	1	0	0	0	0	1	1	0	1	1
254	RA	1	68	0	1	0	0	0	0	1	1	1	31.4453	0	0	0	1	1	121	74	31	40.5	5.34	1.57	2.86	1.35	6.3	278	12.4	0	1	0	0	1	0	1	0	0	1	1
255	PSS	0	28	0	0	0	0	0	0	0	0	1	14.2205	0	0	0	0	0	115	80	50.8	25.7	4.53	0.86	2.88	1.38	3.9	336	30.2	1	1	1	0	0	1	1	0	0	0	0
256	PSS	0	48	0	0	0	0	0	0	0	0	1	17.4818	0	0	0	0	0	103	72	5	39.8	3.59	1.27	1.85	0.52	4.3	232	20.9	1	0	0	0	0	1	0	0	0	0	0
257	PSS	0	40	0	0	0	0	0	0	0	0	1	18.4425	0	0	0	0	0	104	55	6.3	41.5	4.23	0.99	2.75	1.14	4.2	385	16.3	1	1	0	0	0	1	0	0	0	0	0
258	PSS	0	75	0	0	0	0	0	0	0	0	1	18.591	0	0	0	0	0	119	74	34	33.7	3.46	1	1.8	0.68	4.9	472	12.4	1	0	0	0	1	0	0	0	0	0	0
259	PSS	0	58	0	0	0	0	0	0	0	0	1	18.6966	0	0	0	1	0	120	63	10	37.1	2.81	1.28	1.17	0.63	4.2	229	14.1	1	0	1	0	0	1	0	0	0	1	0
260	PSS	0	63	0	0	0	0	0	0	0	0	1	18.8588	0	0	0	0	1	129	72	29.7	31.7	8.33	1.24	5.41	2.43	3.7	343	19.7	1	1	1	0	0	1	0	0	0	0	0
261	PSS	0	21	0	0	0	0	0	0	0	0	1	19.8642	0	0	0	0	0	95	67	20.7	35	4.2	0.64	3.18	1.2	3.7	255	19.6	1	0	0	0	1	1	0	0	0	0	0
262	PSS	0	57	0	0	0	0	0	0	0	0	1	21	0	0	0	1	0	125	64	12.73	37.2	3.45	0.84	2.12	1.21	4.2	361	15.2	0	0	0	0	0	1	0	0	0	0	0
263	PSS	0	37	0	0	0	0	0	0	0	0	1	20.1733	0	0	0	0	0	103	73	8.2	38.3	3.62	1.18	1.77	0.61	4.3	250	24.1	1	1	0	0	0	1	0	0	0	0	0
264	PSS	0	58	0	0	0	0	1	1	0	1	1	20.36	0	0	0	0	0	129	68	12	38	4.32	0.87	2.5	1.7	4.2	193	31	1	1	0	1	1	1	0	0	0	0	0
265	PSS	0	43	0	1	0	0	0	0	0	1	1	20.7008	0	0	0	0	1	117	75	5.6	43.3	3.63	0.98	2.04	2.11	4.8	223	30.3	1	1	0	0	1	1	1	0	0	0	0
266	PSS	0	37	0	0	0	0	0	0	0	0	1	20.07	0	0	0	0	0	107	71	2.34	35.3	6.67	1.62	3.8	1.61	4.3	185	18.3	1	1	0	1	0	1	1	1	0	0	0
267	PSS	0	49	0	0	0	0	0	0	0	0	1	21.1621	0	0	0	0	0	114	75	5.47	42	4.04	0.96	2.37	1.25	4.5	401	16.6	1	0	0	0	0	1	1	0	0	0	0
268	PSS	0	48	0	1	0	0	0	0	0	1	1	21.74	0	0	0	0	0	125	92	5.59	42.3	5.1	1.45	3	0.67	4.8	244	18.4	1	1	0	0	0	1	0	0	0	0	0
269	PSS	0	60	0	1	0	0	1	0	0	1	1	21.2874	0	0	0	0	0	164	85	12	40.7	4.5	1.59	2.21	1.19	4.7	254	14	1	1	0	0	0	1	0	0	0	0	0
270	PSS	0	45	0	0	0	0	0	0	0	0	1	21.3333	0	0	0	0	0	110	60	12	38.6	4.34	1.19	2.51	0.87	3.6	301	29.4	1	1	1	1	0	1	1	0	0	0	0
271	PSS	0	55	1	0	0	0	1	0	0	1	1	21.3593	0	0	0	0	0	105	68	13.85	38.2	7.02	2.31	3.12	1.6	3.6	256	22	1	0	0	0	1	1	0	0	0	0	0
272	PSS	0	60	0	0	0	0	0	0	0	0	1	21.43	0	0	0	0	1	123	63	29	14	6.65	1.2	2.52	5.7	4.7	420	15	1	0	0	0	0	1	0	1	0	0	0
273	PSS	0	64	1	1	0	1	1	0	0	1	1	21.5645	0	0	1	1	1	166	76	6.43	40.8	4.63	1.03	2.36	2.06	5.9	423	12	0	0	0	0	0	0	0	1	0	0	1
274	PSS	0	49	0	1	0	0	0	0	0	1	1	21.6797	0	0	0	0	0	165	103	31.42	39.7	4.62	1.38	2.6	0.95	4	241	13.5	0	0	0	0	0	0	0	0	0	0	0
275	PSS	0	56	0	1	0	0	1	0	0	1	1	21.14	0	0	0	0	0	143	85	5	37.8	4.48	0.93	2.37	3.39	4.2	433	45.5	1	1	0	0	0	1	1	0	0	0	0
276	PSS	0	41	0	0	0	0	0	0	0	0	1	21.9839	0	0	0	0	1	129	61	5.5	39.3	5.46	1.54	3.4	0.97	5.5	158	25.6	1	1	0	0	0	1	0	0	1	0	0
277	PSS	0	35	0	0	0	0	0	0	0	0	1	22.0711	0	0	0	0	0	92	63	5	39.96	3.39	1.05	2.4	0.86	3.6	150	13.8	1	0	0	0	1	1	0	0	0	0	0
278	PSS	0	55	0	1	0	0	1	0	1	1	1	22.13	0	0	0	1	1	127	73	8.05	29.6	6.43	1.58	3.54	2.93	2.9	206	12.3	0	1	0	0	1	1	1	0	0	1	1
279	PSS	0	25	0	0	0	0	0	0	0	0	1	22.91	0	0	0	0	0	118	70	5	69.7	4.61	1.26	2.76	0.96	4.2	133	14.3	1	1	0	0	1	1	0	0	0	0	0
280	PSS	0	61	0	0	0	0	0	0	0	0	1	22.15	0	0	0	1	1	158	110	5.34	38.9	4.62	1.01	2.45	3.51	4.5	209	9.95	0	1	0	0	0	1	0	0	0	1	0
281	PSS	0	55	0	0	0	0	0	0	0	0	1	23.0253	0	0	0	0	1	142	82	9.25	39	8.21	1.58	5.31	1.51	5.1	251	14.9	1	0	0	0	0	1	0	0	0	0	0
282	PSS	0	59	0	1	0	0	1	1	0	1	1	23.82	0	0	0	0	1	154	81	5.85	29	7.64	2.49	4.06	0.51	3.6	196	16.1	1	1	0	0	0	1	0	1	0	0	0
283	PSS	0	41	0	0	0	0	0	0	0	0	1	23.6244	0	0	0	0	1	131	77	19	41.9	4.2	0.91	2.63	1.8	4.6	275	19.8	1	1	0	0	0	1	0	0	0	0	0
284	PSS	0	69	1	1	0	0	0	0	1	1	1	24	0	0	0	1	0	152	90	5	35.8	3.94	0.91	2.29	0.95	5.4	210	18.2	1	1	0	1	0	1	0	0	0	0	1
285	PSS	0	67	0	1	0	0	1	0	0	1	0	24.0055	0	0	0	1	0	159	72	39.3	36.8	2.93	1.02	1.49	0.84	4.1	226	15.9	1	1	1	0	0	1	1	1	0	1	1
286	PSS	0	73	0	1	0	1	1	0	1	1	1	24.2382	0	0	0	1	0	143	76	25.4	39.1	5.09	1.32	3.29	1.29	4.4	414	13.1	1	1	0	0	0	1	0	0	0	0	1
287	PSS	0	33	0	0	0	0	0	0	0	0	1	25.0762	0	0	0	0	0	126	82	22	32.3	6.74	1.31	4.77	1.56	5.4	232	11.8	0	1	0	0	0	1	0	0	0	0	0
288	PSS	0	63	1	1	0	0	0	0	0	1	1	25.2363	0	0	0	0	0	118	61	57.2	29.7	5.05	0.59	3.57	1.69	4.1	306	17.6	1	1	1	0	0	1	0	0	0	0	0
289	PSS	0	48	0	1	0	0	0	0	1	1	0	26.1719	1	1	0	0	1	133	84	5.94	45	4.62	0.64	2.86	2.61	5	398	12.2	1	0	0	0	0	1	1	1	0	0	0
290	PSS	0	79	0	1	0	0	1	0	0	1	0	27.4348	0	0	1	1	0	131	81	5.92	41.7	6.7	0.93	3.78	3.18	5	343	14.5	1	0	0	0	1	1	1	1	0	0	1
291	PSS	0	58	1	1	0	0	1	0	1	1	1	27.85	0	0	0	0	1	115	69	35.2	40	3.97	0.84	2.54	1.78	5.2	418	19	1	0	0	0	0	1	1	0	0	0	0
292	PSS	0	44	1	0	0	0	0	0	0	1	1	27.993	0	0	0	0	1	105	57	21.78	36.7	5.21	1.51	3.08	1.33	5.6	274	46.8	1	1	0	0	0	1	1	0	0	0	0
293	PSS	0	59	0	1	1	0	0	0	0	1	1	28.8761	0	0	0	1	1	166	106	7.44	37.8	4.6	0.86	1.99	3.45	4.6	294	24.1	1	1	1	1	0	1	0	0	0	0	1
294	PSS	0	62	0	1	0	1	1	0	0	1	1	29.9967	0	0	1	1	1	164	70	4.29	39.8	4.58	1.24	2.54	2.1	6.7	196	16.8	0	0	0	0	0	1	1	1	0	0	1
295	PSS	1	42	0	0	0	1	0	0	0	1	1	15.6225	0	0	0	0	1	102	68	4.2	34.9	3.67	1.32	1.34	2.2	5.6	295	27.5	1	1	0	1	1	1	1	0	0	0	0
296	PSS	1	42	0	0	0	1	0	0	0	1	1	15.6225	0	0	0	0	1	121	70	5	35.3	3.03	1.78	1.05	3.1	5.5	301	24	1	1	0	0	1	1	1	0	0	0	0
297	PSS	1	37	0	0	0	0	0	0	0	0	1	16.2109	0	0	0	0	0	96	59	7.47	29	4.18	1.01	2.83	1.56	6.1	233	15.8	0	1	0	0	1	1	0	0	0	0	0
298	PSS	1	64	0	1	0	0	0	0	0	1	1	17.23	0	0	1	0	0	111	64	7.82	32.7	4.08	0.94	2.9	0.63	8.24	237	58.2	1	1	0	1	1	1	1	0	0	0	0
299	PSS	1	64	0	1	0	0	0	0	0	1	1	17.1225	0	0	1	0	0	111	64	8	34	4.9	0.94	2.9	0.63	8.24	237	58.2	1	1	0	1	0	1	1	0	0	0	0
300	PSS	1	74	0	0	0	0	0	0	0	0	0	18.0662	1	0	0	1	1	144	92	5.3	31.7	5.54	1.1	3.76	1.73	3.8	321	23.8	1	1	0	0	0	1	0	0	0	0	0
301	PSS	1	53	1	1	0	1	1	0	0	1	1	18.0994	0	0	0	1	0	149	86	12.4	32	5.26	0.8	3.79	1.55	6.1	276	29.9	1	1	1	0	1	1	1	0	0	1	1
302	PSS	1	53	1	1	0	1	1	0	0	1	1	18.14	0	0	0	1	0	150	98	18.7	49	5.39	0.9	3.67	1.66	6.8	310	28	1	1	1	0	1	1	1	0	0	1	1
303	PSS	1	68	0	0	0	0	0	0	1	1	1	18.3814	0	0	1	0	0	98	62	2.98	39.3	4.22	1.2	2.44	1.65	7.6	249	18.1	0	1	1	0	0	1	0	0	1	0	0
304	PSS	1	68	0	0	0	0	0	0	1	1	1	18.4	0	0	1	0	0	107	60	3.21	40.1	4.39	1.35	2.21	2.03	8	289	16.7	0	1	1	0	0	1	0	0	1	0	0
305	PSS	1	58	0	1	0	1	1	0	0	1	1	18.6667	0	0	0	0	1	125	79	23.42	40	5.9	0.9	4.22	1.36	4.2	205	22	0	1	0	0	1	1	1	0	0	0	0
306	PSS	1	58	0	1	0	1	1	0	0	1	1	18.6667	0	0	0	0	1	132	98	25.6	41.5	6.5	1.01	5.22	2.06	6	309	21.4	0	0	0	0	1	1	1	0	0	0	0
307	PSS	1	37	0	0	0	0	0	0	0	0	1	18.8588	0	0	0	1	0	164	114	28	35	4.58	0.79	3.14	1.59	6.3	331	30.1	1	1	0	0	0	1	1	0	0	0	1
308	PSS	1	43	1	0	0	0	0	0	0	1	1	18.9745	0	0	0	0	1	108	71	64.4	37.3	3.13	1.83	1.47	2.38	4.7	245	13	0	1	1	1	1	0	1	0	0	0	0
309	PSS	1	60	1	0	0	0	0	0	1	1	1	19.6506	0	0	0	1	1	180	100	21.68	32.7	5.9	1.29	3.7	2.28	3.3	444	24	1	1	1	0	0	1	0	0	0	1	1
310	PSS	1	60	1	0	0	0	0	0	1	1	1	19.67	0	0	0	1	1	181	102	23	34	6.45	1.22	3.89	3.14	8	489	27.3	1	1	1	0	0	1	0	0	0	1	1
311	PSS	1	59	0	1	0	0	0	0	0	1	1	19.6677	0	0	0	1	0	172	86	41.4	33.7	4.21	1.08	2.34	1.04	4.6	209	19.9	1	1	0	0	0	1	1	0	0	0	0
312	PSS	1	53	0	1	0	0	0	0	0	1	1	19.6936	0	0	0	0	0	137	89	5	38.3	3.6	1.05	2.13	1.19	6.3	212	19	1	1	1	1	0	1	1	0	0	0	0
313	PSS	1	62	0	0	0	0	1	0	0	1	1	19.86	0	1	0	0	1	136	81	31	39.3	5.03	1.31	2.98	1.73	6.3	274	15.8	0	1	0	0	1	1	1	0	1	0	0
314	PSS	1	62	0	0	0	0	1	0	0	1	1	19.9553	0	1	0	0	1	135	80	30.48	38	5.14	1.47	2.84	2.03	7.3	338	17.4	0	1	1	1	1	1	1	0	1	0	0
315	PSS	1	39	1	1	0	0	0	0	0	1	1	19.9755	0	0	0	0	1	134	77	20.77	37	5.36	1.44	2.67	1.82	6.4	245	18.3	1	0	0	0	1	0	1	1	0	0	1
316	PSS	1	39	1	1	0	0	0	0	0	1	1	19.9755	0	0	0	0	1	142	79	21	38.5	6.21	1.68	4.25	2.36	5.3	187	18.6	1	0	0	0	0	0	1	1	0	0	1
317	PSS	1	57	0	0	0	0	0	0	0	0	1	20.3244	0	0	0	0	1	115	76	43.4	20.7	8.23	1.05	8.5	2.33	3.8	188	19.4	1	1	0	0	0	1	1	1	0	0	0
318	PSS	1	49	0	0	0	0	0	0	0	0	1	20.7512	0	0	0	0	0	114	69	11.08	35.9	4.28	1.15	2.75	0.77	5.2	232	30.3	1	1	1	0	0	1	1	0	0	0	0
319	PSS	1	43	0	0	0	0	0	0	0	0	1	20.49	0	0	0	0	1	100	63	20.99	29.9	5.89	0.72	3.85	3.4	4.2	212	6.02	0	1	0	0	0	1	1	1	0	0	0
320	PSS	1	52	0	0	0	0	0	0	0	0	1	21.0938	0	0	0	0	0	127	102	95	36.8	3.92	1.02	1.9	1.21	4.1	270	21.5	1	1	0	0	0	1	1	0	0	0	0
321	PSS	1	50	1	1	1	1	1	0	0	1	1	21.3675	0	0	0	0	1	165	81	6	28.9	5.47	0.89	3.35	1.97	4.3	399	16.5	0	1	1	0	0	1	1	0	0	0	0
322	PSS	1	50	0	0	0	0	1	0	1	1	1	21.4844	0	0	0	0	1	117	66	40	41.8	5.41	1.35	3.06	1.68	3.6	204	12	1	0	0	0	1	1	1	0	0	1	1
323	PSS	1	48	0	0	0	0	0	0	0	0	1	21.7784	0	0	0	0	1	137	90	25.1	32.6	4.51	0.92	2.79	0.9	7.6	216	30.9	1	1	0	0	0	1	0	0	0	0	0
324	PSS	1	58	0	0	0	0	0	0	0	0	1	22.37	0	0	0	0	1	130	90	5	37.7	5.26	1.76	3.06	0.77	7.3	180	12.2	1	1	0	0	1	1	0	0	0	0	0
325	PSS	1	61	0	1	0	0	0	0	1	1	1	23.75	0	0	1	1	1	112	72	7.79	26.9	6.3	1.04	4.36	1.23	10.4	533	14.1	0	1	1	1	0	0	1	0	0	0	0
326	PSS	1	61	0	1	0	0	0	0	1	1	1	23.04	0	0	1	1	1	112	75	7.79	26.9	5.8	1.3	3.54	1.43	9.5	437	14.1	0	1	1	0	1	0	1	0	0	0	0
327	PSS	1	51	0	1	0	0	1	0	0	1	1	23.27	0	0	0	0	0	133	80	14.6	31.9	5.03	1.15	3.3	0.84	3.9	337	13.6	1	1	1	1	0	1	0	0	0	0	0
328	PSS	1	51	0	1	0	0	1	0	0	1	1	23.3377	0	0	0	0	0	133	80	14.6	31.9	5.16	1.23	3.77	1.98	6.4	289	12.4	1	1	1	0	0	1	0	0	0	0	0
329	PSS	1	51	0	0	0	0	0	0	0	0	1	23.71	0	0	0	0	0	118	70	34	37.7	4.86	0.82	2.96	2.16	5.6	299	15.9	1	1	1	0	0	1	0	0	0	0	0
330	PSS	1	67	0	0	0	0	0	0	0	0	1	23.7332	0	0	0	1	1	122	98	10.29	26.9	7.47	1.44	5.05	1.91	3.6	171	11.6	0	1	0	0	0	1	1	1	0	0	0
331	PSS	1	46	0	0	0	0	0	0	0	0	1	23.8054	0	0	0	0	1	99	70	5	33.9	5.44	0.85	3.73	1.25	8.1	560	16.8	1	1	1	0	0	1	1	0	0	0	0
332	PSS	1	54	1	0	0	0	0	0	0	1	1	23.8728	0	0	1	1	0	154	95	13.75	31.9	4.8	1.11	3.2	1.63	6.3	188	15.3	0	1	1	0	0	1	1	0	0	0	1
333	PSS	1	54	1	0	0	0	0	0	0	1	1	23.8728	0	0	1	1	0	135	91	18	32	4.92	1.47	3.1	2.04	7.3	201	14.8	0	1	1	0	0	1	1	0	0	0	1
334	PSS	1	66	0	0	0	0	0	0	1	1	1	24.33	0	0	0	0	1	121	75	5.13	37.8	5.39	1.88	2.72	1.96	4.3	420	17.4	1	1	1	0	0	1	0	0	0	0	0
335	PSS	1	33	0	0	0	0	1	0	0	1	1	25.76	1	0	0	0	1	154	89	78	36	5.54	1.14	3.8	0.89	5.2	239	14.8	0	1	0	0	0	1	1	1	0	0	0
336	PSS	1	33	0	0	0	0	1	0	0	1	1	25.3069	1	0	0	0	1	154	110	50	39.1	6.03	1.22	4.45	1.42	6	223	12.5	0	1	0	0	0	1	1	1	0	0	0
337	PSS	1	43	0	0	0	0	0	0	0	0	1	26.16	0	0	0	0	1	112	67	21.46	42.2	5.17	1.09	3.16	1.77	5.6	342	14.2	0	1	0	0	0	1	0	0	0	0	0
338	PSS	1	62	0	1	0	0	0	0	0	1	1	26.2336	0	0	0	0	0	130	80	18.2	35.1	4.95	1.23	2.8	1.23	4.2	370	24	0	0	0	0	0	1	0	0	0	0	0
339	PSS	1	62	0	1	0	0	0	0	0	1	1	26.2336	0	0	0	0	0	130	80	18.2	35.1	4.98	1.53	2.56	2.4	6.6	340	23.5	0	0	0	0	0	1	0	0	0	0	0
340	PSS	1	43	0	0	0	0	0	0	0	0	1	26.2828	0	0	0	0	1	110	72	24.6	36.6	5.38	0.8	1.9	2.87	4.7	244	14.6	0	1	0	0	0	1	0	1	0	1	1
341	PSS	1	58	0	0	0	0	0	0	0	0	1	26.5643	0	0	0	0	0	114	74	12.15	41.5	4.83	0.97	3.41	1.47	4.5	254	16.8	1	1	0	0	1	1	1	0	0	0	0
342	PSS	1	60	0	0	0	0	0	0	0	0	0	26.8166	0	0	0	0	0	130	84	10.1	36.8	4.67	0.87	3.2	1.15	5.9	358	35.4	1	1	1	0	0	1	1	0	0	0	0
343	PSS	1	57	0	1	0	0	0	0	0	1	1	27.11	0	0	0	1	1	170	90	21.2	34.4	6.05	1.61	3.7	1.85	5.3	375	20.4	1	1	0	0	0	1	1	1	0	0	1
344	PSS	1	37	0	0	0	0	0	0	1	1	1	27.32	0	0	0	0	0	158	98	11.84	29.1	5.05	1.05	3.39	1.68	5.9	333	14.7	0	1	0	0	0	1	0	0	0	0	0
345	PSS	1	37	0	0	0	0	0	0	1	1	1	27.32	0	0	0	0	0	162	98	13	30	5.47	1.18	3.34	1.76	4.8	337	14.1	0	1	1	0	1	1	0	0	0	0	0
346	PSS	1	72	0	0	0	0	1	0	0	1	0	28.0557	1	0	0	1	0	142	76	14.08	35.4	3.29	1.11	1.86	0.66	5.4	230	26.6	1	1	0	0	1	1	0	0	0	1	1
347	PSS	1	73	0	1	0	0	0	0	0	1	0	28.0689	0	0	0	0	1	119	83	23.6	34.5	5.03	1.2	3.04	1.34	4.3	325	15.9	0	1	0	0	0	1	0	0	0	0	0
348	PSS	1	54	1	1	0	0	0	0	0	1	1	30.588	0	0	0	1	1	158	101	6.93	30.4	7.01	1.52	4.62	2.72	5.7	504	6.53	1	1	0	0	0	1	0	1	0	0	0
349	PSS	1	54	1	1	0	0	0	0	0	1	1	30.588	0	0	0	1	1	162	111	9	29	7.13	1.89	4.88	2.58	6.8	534	7.45	1	1	0	0	1	1	0	1	0	0	0
350	SLE	0	25	0	0	0	0	0	0	0	0	1	18.8189	0	0	0	0	0	134	82	10	43.3	4.25	1.39	2.32	0.77	3.8	174	21.3	1	1	1	0	0	1	1	0	0	0	0
351	SLE	0	25	0	0	0	0	0	0	0	0	1	18.88	0	0	0	0	0	152	98	14	41.7	4.56	1.45	2.33	1.18	5.2	223	20.7	1	1	1	0	0	1	1	0	0	0	0
352	SLE	0	28	0	0	0	0	1	0	0	1	1	18.8271	0	0	0	0	0	104	93	13	36.5	4.1	1.18	2.39	0.77	3.9	280	13.3	1	1	1	0	0	1	1	0	0	0	0
353	SLE	0	34	0	0	0	0	0	0	0	0	1	19.3685	0	0	0	0	0	102	74	22.22	33.1	3.78	1.03	2.36	2.1	4.9	436	22.4	1	1	0	0	0	1	1	0	0	0	0
354	SLE	0	48	0	0	0	0	0	0	0	0	1	19.35	0	0	0	0	1	114	71	5.09	30.8	6.57	0.99	4.88	1.67	3.9	164	19.1	1	1	0	0	0	1	0	0	0	0	0
355	SLE	0	34	0	0	0	0	0	0	0	0	1	19.3685	0	0	0	0	0	98	60	22.22	32.1	3.51	0.9	1.97	1.59	4.7	338	21.5	1	1	1	0	0	1	1	0	0	0	0
356	SLE	0	26	0	0	0	0	0	0	0	0	1	19.3962	0	0	0	0	1	132	89	21.3	34.8	5.19	0.81	3.02	2.38	4	209	8.68	1	1	1	0	0	0	0	0	0	1	0
357	SLE	0	45	0	0	0	0	0	0	0	0	1	19.8141	0	0	0	0	0	110	67	18	38.4	3.31	0.97	1.83	0.99	4.2	224	26.2	1	1	1	1	0	1	1	0	0	0	0
358	SLE	0	45	0	0	0	0	0	0	0	0	1	19.77	0	0	0	0	0	121	67	17	36	3.36	1.01	2.35	1.47	6	265	23.6	1	1	1	1	0	1	1	0	0	0	0
359	SLE	0	45	0	0	0	0	0	0	0	0	1	19.8141	0	0	0	0	0	108	65	20	37	3.33	1.36	1.23	1.67	5.8	330	24	1	1	1	1	1	1	1	0	0	0	0
360	SLE	0	23	0	0	0	0	0	0	0	0	1	20.0287	0	0	0	0	1	108	84	6	27	4.44	0.75	2.92	2	3.9	208	12.8	1	1	0	1	1	1	1	0	0	0	0
361	SLE	0	23	0	0	0	0	0	0	0	0	1	20.62	0	0	0	0	1	116	87	5.55	25.8	4.87	1.03	3.25	4	6	321	14.6	1	1	1	0	0	1	1	0	0	0	0
362	SLE	0	44	0	0	0	0	0	0	0	0	0	20.9573	1	1	0	1	0	172	88	12.44	33.2	2.7	1.23	1.38	0.49	4.9	380	31.3	1	1	1	0	0	1	1	0	1	0	1
363	SLE	0	44	0	0	0	0	0	0	0	0	0	20.02	1	1	0	1	0	180	88	16	33	2.7	1.23	1.38	0.49	4.9	380	31.3	1	1	0	0	0	1	1	0	1	0	1
364	SLE	0	22	1	0	1	0	0	0	0	1	0	21.75	1	0	0	0	1	127	55	24.98	14.7	7.87	0.54	5.34	4.75	5.6	429	9.45	1	1	1	0	0	1	1	1	0	0	0
365	SLE	0	41	0	1	0	0	0	0	0	1	1	23.1009	0	0	0	1	0	145	76	20	40.6	3.22	0.93	1.89	1.03	4.6	198	13.6	1	1	1	0	0	0	0	0	1	0	1
366	SLE	0	42	0	1	1	0	0	0	0	1	1	23.6128	0	0	0	0	1	128	62	13.9	46.5	6.02	1.39	2.97	3.52	5.8	280	14.1	1	1	1	1	0	1	1	1	0	0	0
367	SLE	0	42	0	1	0	0	0	0	0	1	1	23.27	0	0	0	0	1	130	64	20	34	7.45	1.39	3.44	3.61	6.2	343	15.7	1	1	1	1	1	1	1	1	0	0	0
368	SLE	0	61	0	0	0	0	0	0	0	0	0	23.939	1	1	0	1	1	114	72	23	29.8	5.66	0.82	3.49	2.21	5.4	256	13.3	1	1	1	0	0	1	1	1	0	0	1
369	SLE	0	55	0	1	1	1	1	1	0	1	1	24.49	0	0	0	0	1	124	61	60	34	6.76	1.25	4.1	2.45	4.8	782	13.8	1	1	1	1	1	1	0	1	0	1	1
370	SLE	0	55	0	1	0	1	1	1	0	1	1	24.43	0	0	0	0	1	124	61	60	36.2	6.76	1.25	4.1	2.45	4.8	582	13.8	1	1	1	1	0	1	0	1	0	1	1
371	SLE	0	35	0	1	1	0	1	0	0	1	1	25.93	0	0	0	0	0	133	82	3.52	30.9	3.2	1.06	1.43	1.57	5.3	288	17	1	1	1	1	0	1	1	0	0	0	0
372	SLE	0	35	0	1	1	0	1	0	0	1	1	25.3155	0	0	0	0	0	133	82	3.52	30.9	3.2	1.06	1.43	1.57	5.3	288	17	1	1	1	1	1	1	1	0	0	0	0
373	SLE	0	18	0	0	0	0	0	0	0	0	0	25.6055	0	1	0	0	0	132	73	4.48	37.7	3.17	0.78	1.96	1.41	4.7	605	15.5	1	1	0	0	0	1	0	0	0	0	0
374	SLE	0	30	1	1	1	1	0	0	0	1	1	26.986	0	0	0	0	1	140	90	8.55	19	8.23	1.32	5.22	3.31	5.9	358	10.9	1	1	1	1	1	1	1	0	0	0	0
375	SLE	0	30	1	1	1	1	0	0	0	1	1	26.986	0	0	0	0	1	140	90	8.55	19	8.34	1.23	6.37	4.2	6.7	311	11.2	1	1	1	0	0	1	1	0	0	0	0
376	SLE	0	75	1	1	1	0	1	0	0	1	0	27.0051	0	1	0	1	1	170	102	16	20.1	6.71	1.07	4.81	1.7	6.8	526	10.3	1	1	1	1	0	1	1	1	0	0	1
377	SLE	0	75	1	1	1	0	1	0	0	1	0	27.0051	0	1	0	1	1	162	100	11	31	6.62	1.23	4.79	1.88	7.4	531	15.2	1	1	1	0	0	1	1	1	0	0	1
378	SLE	0	14	1	0	0	0	0	0	1	1	1	27.3923	0	0	0	0	0	130	96	14.06	36.8	2.92	0.77	1.98	2.01	5.3	431	13.9	1	1	1	1	0	1	0	0	0	0	0
379	SLE	0	14	1	0	0	0	0	0	1	1	1	27.3923	0	0	0	0	0	140	93	13	36	2.92	1.18	1.32	1.39	3.5	228	14.8	1	1	1	0	0	1	0	0	0	0	0
380	SLE	0	48	0	0	0	0	0	0	0	0	1	28.0404	0	0	0	0	1	114	71	5.09	31	6.57	0.99	4.82	1.67	4.9	164	19.1	1	1	1	1	0	1	0	0	0	0	1
381	SLE	0	48	0	0	0	0	0	0	0	0	1	28.081	0	0	0	0	1	121	76	8	30.8	7.4	1.38	4.67	1.84	5.6	203	18.6	1	1	1	0	0	1	0	0	0	0	1
382	SLE	0	19	0	0	0	0	0	0	0	0	0	29.8491	1	0	0	0	0	85	50	16	36.7	4.05	1.05	2.41	0.84	4.2	147	15.7	0	1	0	1	0	1	1	0	0	0	0
383	SLE	0	19	0	0	0	0	0	0	0	0	0	29.8491	1	0	0	0	0	85	50	16	36.7	4.23	1.21	2.86	1.04	5.5	218	15.6	0	1	1	0	0	1	1	0	0	0	0
384	SLE	1	56	0	0	0	0	0	0	0	0	1	17.0656	0	0	0	0	1	130	88	14	30.1	5.85	1.67	3.37	1.79	4.7	159	20.5	1	1	1	0	0	1	0	1	0	0	0
385	SLE	1	51	1	0	0	1	0	0	0	1	1	18.7107	0	0	0	0	1	113	72	31.07	41.5	5.58	1.26	3.58	1.79	3.3	247	12.9	1	1	0	0	0	1	0	0	0	0	0
386	SLE	1	41	0	0	0	0	0	0	0	0	1	19.2894	0	0	0	0	1	87	58	7.44	36.9	5.13	1.42	3.15	1.27	4.4	290	21.5	1	1	1	1	0	1	1	0	0	0	0
387	SLE	1	37	0	0	0	0	0	0	0	0	1	19.7239	0	0	0	0	0	122	64	71.47	37.7	3.68	1.23	2.25	1.02	5.4	561	15.8	1	1	0	0	1	1	0	0	0	0	0
388	SLE	1	53	0	0	0	0	0	0	0	0	0	20.7612	1	0	0	0	0	110	60	22	32.2	2.47	0.53	1.75	0.49	4.4	216	10.8	1	1	1	0	1	1	0	0	0	0	0
389	SLE	1	45	0	1	1	0	0	0	0	1	1	21.1109	0	0	0	0	1	138	85	35	28.39	4.86	0.87	2.46	3.86	6.7	395	33.2	1	1	1	1	1	1	1	0	0	1	0
390	SLE	1	71	0	1	0	1	1	0	0	1	1	21.37	0	0	0	0	1	101	66	8.26	42	5.12	0.78	4.69	1.62	6.7	231	13.2	1	1	0	0	0	1	0	0	0	0	1
391	SLE	1	68	1	1	1	0	0	0	1	1	1	21.88	0	0	0	0	1	151	91	65.1	27.9	8.25	1.11	5.83	3.4	4.6	145	10.5	1	1	1	1	1	1	0	1	0	0	0
392	SLE	1	48	1	0	0	1	0	0	1	1	1	21.53	0	0	0	0	0	126	85	58	27.8	3.46	0.44	2.64	0.75	5.4	179	17.1	1	0	0	0	0	0	0	0	0	0	0
393	SLE	1	48	1	0	1	0	0	0	1	1	1	21.7555	0	1	0	0	0	130	78	87	26	3.46	0.44	2.64	0.75	6.6	179	16.9	1	1	1	0	1	0	0	0	0	0	0
394	SLE	1	62	0	1	1	0	1	1	0	1	1	22.2137	0	0	0	0	0	120	68	34.1	34.9	3.59	0.76	2.07	1.07	4.4	304	15.8	1	1	1	1	0	1	0	0	0	0	0
395	SLE	1	46	0	0	0	0	0	0	0	0	1	22.21	0	0	1	0	0	117	73	16.6	34.2	4.41	1.01	3.65	2.15	8.6	211	9.76	1	0	1	0	0	1	0	0	0	0	0
396	SLE	1	60	0	0	0	0	0	1	0	1	1	22.806	0	0	0	0	1	136	76	34.1	26.9	5.55	1.12	2.38	3.11	3.6	653	24	1	1	1	0	0	1	0	0	0	0	0
397	SLE	1	58	0	0	0	0	0	0	0	0	1	23.45	0	0	0	1	1	159	83	15.1	31.6	5.7	0.7	4.79	2.52	7.5	154	22.1	1	1	0	0	0	0	0	1	0	1	1
398	SLE	1	42	0	0	0	1	0	0	0	1	1	23.8281	0	0	0	0	1	124	70	20	31.9	6.95	1.08	4.87	3.93	5.6	299	27.5	1	1	1	0	0	1	0	0	0	0	0
399	SLE	1	85	0	1	0	0	1	0	0	1	0	24.1633	1	1	0	1	0	190	95	41.25	29.5	4.94	1.3	3.11	0.87	4	327	20.18	1	1	1	1	1	1	0	0	0	1	1
400	SLE	1	65	0	1	1	1	0	0	0	1	1	24.977	0	0	0	0	0	130	76	11.8	35.5	3.28	0.82	1.73	2.01	3.8	321	9.63	1	1	1	0	1	1	0	0	0	0	0
401	SLE	1	65	0	1	0	0	0	0	0	1	1	24.13	0	0	0	0	0	130	76	11	34	3.45	0.99	1.84	2.34	3.2	309	9.44	1	1	1	0	0	1	0	0	0	0	0
402	SLE	1	61	0	1	0	0	0	1	0	1	1	25.5132	0	0	1	0	1	104	65	10	37.8	5.43	0.83	4.31	0.99	6.2	300	15.3	1	1	1	1	0	1	0	0	0	0	0
403	SLE	1	50	0	1	1	0	1	0	0	1	1	25.8065	0	0	0	0	0	120	65	14	20.7	3.46	0.44	2.64	0.75	5.1	432	16.5	1	1	1	0	0	1	0	0	0	0	0
404	SLE	1	37	0	0	0	1	0	0	0	1	1	20.8371	0	0	0	0	1	130	70	28	31.7	7.23	1.67	2.62	0.85	4.2	462	30.1	1	1	1	1	0	1	0	0	0	0	0
405	MTCD	0	32	0	0	0	0	0	0	0	0	1	18.46	0	0	0	0	0	101	67	21	38	4.22	1.17	2.12	1.21	5.7	201	23	1	1	1	0	1	1	1	0	0	0	0
406	MTCD	0	56	0	1	0	0	1	0	0	1	1	19.0274	0	0	0	0	1	143	81	24	44	4.94	1.34	2.48	2.31	5.1	220	20.3	1	1	0	1	1	1	0	0	0	0	0
407	MTCD	0	34	0	0	0	0	0	0	0	0	1	19.44	0	0	0	0	0	98	60	12.22	32.1	3.51	0.9	1.97	1.59	4.7	338	21.5	1	1	0	0	0	1	1	0	0	0	0
408	MTCD	0	23	0	0	0	0	0	0	0	0	1	19.8681	0	0	0	0	1	116	71	12.08	14.3	12.67	1.8	8.14	3.09	5.9	355	6.01	1	1	0	0	0	1	1	1	0	1	0
409	MTCD	0	33	0	0	0	0	0	0	0	0	1	20.4503	0	0	0	0	1	11	63	12.54	22.2	4.91	1.12	2.7	2.93	3.9	405	19.5	1	1	0	0	0	1	0	0	0	0	0
410	MTCD	0	18	1	0	0	0	0	0	0	1	1	20.6612	0	0	0	0	0	122	85	5.42	39.5	3.01	0.8	1.6	1.33	4.2	276	8.77	0	1	0	0	0	1	0	0	0	0	0
411	MTCD	0	26	1	0	0	0	1	0	0	1	1	21.41	0	0	0	0	1	112	66	2.66	34.4	6.32	1.75	3.98	1.26	3.8	258	13.6	1	1	0	0	0	1	0	0	0	0	0
412	MTCD	0	56	0	0	1	0	0	1	0	1	1	25.6312	0	0	0	0	0	107	68	13.45	40.9	5.82	1.21	3.58	1.56	4.4	263	13.9	0	0	0	0	0	1	0	1	0	0	0
413	MTCD	1	49	1	1	0	0	1	0	0	1	1	17.3828	0	0	1	0	1	120	75	21.5	38.5	4.73	1	3.48	0.94	7.9	289	16.2	1	1	0	0	0	1	0	0	0	0	0
414	MTCD	1	63	0	0	0	0	0	0	0	0	1	18.9069	0	0	0	0	1	164	95	8.4	32	4.87	0.911	3.39	1.27	5.3	515	14.1	1	0	1	0	0	0	0	0	0	0	0
415	MTCD	1	47	0	0	0	0	0	0	0	0	1	22.2063	0	0	0	0	0	110	70	23.1	38.3	4.63	1.06	3.25	0.74	4.6	210	11.8	0	0	0	0	0	1	0	0	0	0	0
416	MTCD	1	78	0	1	0	1	0	0	0	1	1	23.4924	1	0	0	0	1	111	75	6.68	38.1	5.28	0.88	3.42	2.84	5.7	234	23	1	1	0	0	0	1	0	0	0	0	0
417	MTCD	1	63	0	1	0	0	0	0	0	1	1	24.1415	0	0	0	0	0	122	76	71.5	31	3.78	0.56	2.59	1.27	5.4	107	15.1	0	0	0	0	0	0	0	0	1	0	0
418	MTCD	1	73	0	0	0	0	0	0	0	0	1	24.8603	0	0	0	1	1	139	81	13.8	37.1	4.99	0.91	3.3	1.76	7.3	282	17.3	1	1	0	0	0	0	0	0	0	0	0
419	MTCD	1	75	0	1	1	1	0	0	1	1	1	27.5556	0	0	0	0	1	126	73	22	35.1	4.91	1.06	3.33	1.09	4.3	225	15	1	1	0	0	0	0	0	0	0	0	0
420	MTCD	1	63	0	0	1	0	0	0	1	1	1	27.968	1	1	1	0	1	113	78	9	26.2	5.56	0.91	4.05	1.69	6	378	13.1	1	1	1	0	0	1	0	1	0	0	0
421	UCTD	0	38	0	0	0	0	0	0	0	0	1	18.4265	0	0	0	0	0	120	69	12	38	4.05	1.05	2.41	0.84	6.4	108	24.6	1	1	0	0	0	1	1	0	0	0	0
422	UCTD	0	32	0	1	0	0	0	0	0	1	1	21.7193	0	0	0	0	0	114	83	12.72	33.7	4.69	0.94	2.76	1.42	4.2	459	12.8	1	1	0	0	0	1	1	0	0	0	0
423	UCTD	0	54	0	1	0	0	0	0	0	1	1	22.3757	0	0	0	0	0	142	82	15.56	36.3	4.46	1.19	2.8	0.88	3.9	284	13.7	1	1	0	0	0	1	0	0	1	0	1
424	UCTD	0	48	0	0	0	0	0	0	0	0	1	22.7615	0	0	0	0	0	112	70	8	33.8	3.02	1.04	1.53	1.46	4.5	365	9.05	1	1	0	0	0	1	0	1	0	0	0
425	UCTD	0	47	1	0	0	0	0	0	1	1	1	24.4646	0	0	0	0	1	97	56	13.39	33.7	6.14	1.3	3.85	2.76	4.8	288	18.5	1	1	0	0	0	1	0	0	0	1	1
426	UCTD	0	55	0	1	0	1	1	1	0	1	1	24.8358	0	0	0	0	1	130	63	16	36.2	6.47	1.38	4.06	2.32	6.5	674	12.4	1	1	0	0	0	1	0	1	0	1	1
427	UCTD	0	17	1	0	0	0	0	0	1	1	1	25.4581	1	0	0	0	0	123	71	15.87	38.9	4.32	1	2.78	0.87	5.1	253	17.5	1	0	0	0	1	1	1	0	0	0	0
428	UCTD	0	53	0	1	0	0	1	0	0	1	1	29.5525	0	0	0	1	0	174	90	9.03	35.4	3.32	0.71	2.11	1.11	4.2	440	25.7	1	1	0	0	0	1	1	0	0	1	0
429	UCTD	1	39	1	0	0	0	1	0	0	1	1	20.2848	0	0	0	1	1	141	60	41.56	40.9	3.69	0.74	2.4	1.82	6.3	189	12.2	1	0	0	0	0	0	0	0	0	0	0
430	UCTD	1	35	1	1	0	0	1	0	1	1	1	20.42	0	1	1	1	1	198	92	10.03	40	5.17	0.94	3.97	2.48	15.9	282	20.2	1	1	1	0	1	1	0	0	0	1	1
431	UCTD	1	74	1	0	0	0	0	0	0	1	1	21.2084	0	0	0	0	0	110	50	37	31.5	5.1	0.83	3.6	1.35	7.6	247	10.4	1	1	0	0	0	1	1	0	0	0	1
432	UCTD	1	78	0	1	0	0	0	0	0	1	1	23.32	1	1	0	0	1	129	78	86.68	32	5.23	0.99	3.51	2.89	9.4	207	22.8	1	1	0	1	1	1	0	0	0	0	0
433	UCTD	1	78	0	1	0	0	0	0	0	1	1	23.4924	1	0	1	0	0	128	75	46.68	40	4.28	0.88	3.42	2.84	11.6	234	23	1	1	1	0	0	1	0	0	0	0	0
434	UCTD	1	63	0	1	0	0	0	0	0	1	1	25.8876	0	0	0	1	1	168	84	20	45.6	4.81	0.8	3.47	1	6.9	290	23.1	1	1	0	0	0	1	0	0	0	0	1
435	UCTD	1	61	0	0	0	0	0	0	0	1	0	27.1809	0	0	0	1	1	170	80	40.9	36.3	4.32	0.86	3.65	1.74	6.9	210	12.7	1	1	0	0	0	1	0	0	0	1	1
436	UCTD	1	60	0	0	0	0	0	0	0	0	1	34.7205	0	0	0	1	1	156	79	6.2	26.6	6.07	1.04	3.77	3.05	5.9	192	4.07	1	1	0	0	0	1	0	0	0	0	1
